# Supplementary material for: Paraherquamide E
Source: Acta Crystallogr Sect E Struct Rep Online. 2010 Aug 11;66(Pt 9):o2227. doi: 10.1107/S1600536810030795 (PMC3008018; doi:10.1107/S1600536810030795)
Supplement: Supplementary file 1 [file e-66-o2227-sup1.cif]

##############################################################################
###                                                                        ###
###        Electronic paper (Acta Crystallographica Section E)             ###
###                                                                        ###
##############################################################################
#                                                                            #
# This CIF contains the data in a paper accepted for publication in Acta     #
# Crystallographica Section E. It conforms to the requirements of Notes      #
# for Authors for Section E, and has been peer reviewed under the auspices   #
# of the IUCr Commission on Journals.                                        #
#                                                                            #
# Full details of the Crystallographic Information File format               #
# are given in the paper "The Crystallographic Information File (CIF):       #
# a New Standard Archive File for Crystallography" by S. R. Hall, F. H.      #
# Allen and I. D. Brown [Acta Cryst. (1991), A47, 655-685].                  #
#                                                                            #
# The current version of the core CIF dictionary is obtainable from          #
# ftp://ftp.iucr.org/pub/cif_core.dic. The current version number is 2.4.    #
#                                                                            #
# Software is freely available for graphical display of the structure(s) in  #
# this CIF.  For information consult the CIF home page http://www.iucr.org/  #
# cif/home.html                                                              #
#                                                                            #
# This file may be used for bona fide research purposes within the           #
# scientific community so long as proper attribution is given to the journal # 
# article from which it was obtained.                                        #
#                                                                            #
##############################################################################
                                             
data_I
_audit_creation_method     SHELXL-97
_chemical_name_systematic     'Paraherquamide E'
_chemical_name_common
;
(1'<i>R</i>,5'a<i>S</i>,7'<i>R</i>,8'a<i>S</i>,9'a<i>R</i>)-2',3',8'a,9'-
tetrahydro-1'-hydroxy-1',4,4,8',8',11'-hexamethyl-14-
deoxyspiro[4<i>H</i>,8<i>H</i>-1,4-dioxepino[2,3-<i>g</i>]indole-
8,7'(8'<i>H</i>)-[5<i>H</i>,6<i>H</i>-
5a,9a](iminomethano)[1<i>H</i>]cyclopent[<i>f</i>]indolizine]-
9,10'(10<i>H</i>)-dione
;
_chemical_formula_moiety     'C28 H35 N3 O4'
_chemical_formula_sum     'C28 H35 N3 O4'
_chemical_formula_iupac     'C28 H35 N3 O4'
_chemical_formula_weight     477.59
_chemical_melting_point     'not measured'
_symmetry_cell_setting     orthorhombic
_symmetry_space_group_name_H-M     'P 21 21 21'
_symmetry_space_group_name_Hall     'P 2ac 2ab'
loop_
    _symmetry_equiv_pos_as_xyz
    'x, y, z'
    '-x+1/2, -y, z+1/2'
    '-x, y+1/2, -z+1/2'
    'x+1/2, -y+1/2, -z'
_cell_length_a     6.5069(2)
_cell_length_b     16.0351(8)
_cell_length_c     23.9713(11)
_cell_angle_alpha     90.00
_cell_angle_beta     90.00
_cell_angle_gamma     90.00
_cell_volume     2501.14(19)
_cell_formula_units_Z     4
_cell_measurement_reflns_used     1372
_cell_measurement_theta_min     2.54
_cell_measurement_theta_max     19.70
_cell_measurement_temperature     298(2)
_cell_special_details     ?
_exptl_crystal_description     Needle
_exptl_crystal_colour     colourless
_exptl_crystal_size_max     0.40
_exptl_crystal_size_mid     0.10
_exptl_crystal_size_min     0.10
_exptl_crystal_density_diffrn     1.268
_exptl_crystal_density_meas     ?
_exptl_crystal_density_method     'not measured'
_exptl_crystal_F_000     1024
_exptl_absorpt_coefficient_mu     0.085
_exptl_absorpt_correction_type     multi-scan
_exptl_absorpt_process_details     '(<i>SADABS</i>; Bruker, 2005)'
_exptl_absorpt_correction_T_min     0.9457
_exptl_absorpt_correction_T_max     0.9543
_exptl_special_details
;
;
_diffrn_ambient_temperature     298(2)
_diffrn_radiation_type     MoK\a
_diffrn_radiation_wavelength     0.71073
_diffrn_radiation_source     'fine-focus sealed tube'
_diffrn_radiation_monochromator     graphite
_diffrn_measurement_device_type     'Bruker SMART APEXII CCD area-detector'
_diffrn_measurement_method     '\f and \w scans'
_diffrn_detector_area_resol_mean     .
_diffrn_reflns_number     8444
_diffrn_reflns_av_R_equivalents     0.0493
_diffrn_reflns_av_sigmaI/netI     0.0732
_diffrn_reflns_theta_min     1.53
_diffrn_reflns_theta_max     28.18
_diffrn_reflns_theta_full     25.00
_diffrn_measured_fraction_theta_max     0.824
_diffrn_measured_fraction_theta_full     0.998
_diffrn_reflns_limit_h_min     -5
_diffrn_reflns_limit_h_max     8
_diffrn_reflns_limit_k_min     -20
_diffrn_reflns_limit_k_max     15
_diffrn_reflns_limit_l_min     -31
_diffrn_reflns_limit_l_max     26
_diffrn_standards_number     0
_diffrn_standards_interval_count     .
_diffrn_standards_interval_time     .
_diffrn_standards_decay_%     ?
_refine_special_details
;
Refinement of <i>F</i>^2^ against ALL reflections. The weighted <i>R</i>-factor
<i>wR</i> and goodness of fit <i>S</i> are based on <i>F</i>^2^, conventional
<i>R</i>-factors <i>R</i> are based on <i>F</i>, with <i>F</i> set to zero for
negative <i>F</i>^2^. The threshold expression of <i>F</i>^2^ >
\s(<i>F</i>^2^) is used only for calculating <i>R</i>-factors(gt) <i>etc</i>.
and is not relevant to the choice of reflections for refinement.
<i>R</i>-factors based on <i>F</i>^2^ are statistically about twice as large
as those based on <i>F</i>, and <i>R</i>- factors based on ALL data will be
even larger.
;
_reflns_number_total     2889
_reflns_number_gt     1746
_reflns_threshold_expression     I>2\s(I)
_refine_ls_structure_factor_coef     Fsqd
_refine_ls_matrix_type     full
_refine_ls_R_factor_all     0.1059
_refine_ls_R_factor_gt     0.0486
_refine_ls_wR_factor_gt     0.0842
_refine_ls_wR_factor_ref     0.1022
_refine_ls_goodness_of_fit_ref     0.980
_refine_ls_restrained_S_all     0.980
_refine_ls_number_reflns     2889
_refine_ls_number_parameters     322
_refine_ls_number_restraints     0
_refine_ls_hydrogen_treatment     constr
_refine_ls_weighting_scheme     calc
_refine_ls_weighting_details
                 'calc w=1/[\s^2^(Fo^2^)+(0.0463P)^2^] where P=(Fo^2^+2Fc^2^)/3'
_atom_sites_solution_hydrogens     geom
_atom_sites_solution_primary     direct
_atom_sites_solution_secondary     difmap
_refine_ls_shift/su_max     0.001
_refine_ls_shift/su_mean     0.000
_refine_diff_density_max     0.157
_refine_diff_density_min     -0.197
_refine_ls_extinction_method     none
_refine_ls_extinction_coef     ?
loop_
    _atom_type_symbol
    _atom_type_description
    _atom_type_scat_dispersion_real
    _atom_type_scat_dispersion_imag
    _atom_type_scat_source
    'C' 'C' 0.0033 0.0016
                         'International Tables Vol C Tables 4.2.6.8 and 6.1.1.4'
    'H' 'H' 0.0000 0.0000
                         'International Tables Vol C Tables 4.2.6.8 and 6.1.1.4'
    'O' 'O' 0.0106 0.0060
                         'International Tables Vol C Tables 4.2.6.8 and 6.1.1.4'
    'N' 'N' 0.0061 0.0033
                         'International Tables Vol C Tables 4.2.6.8 and 6.1.1.4'
_computing_data_collection     'APEX2 (Bruker, 2005)'
_computing_cell_refinement     'SAINT (Bruker, 2005)'
_computing_data_reduction     'SAINT (Bruker, 2005)'
_computing_structure_solution     'SHELXTL (Sheldrick, 2008)'
_computing_structure_refinement     'SHELXTL (Sheldrick, 2008)'
_computing_molecular_graphics     'Mercury (Macrae <i>et al.</i> 2006)'
_computing_publication_material     'SHELXTL (Sheldrick, 2008)'
loop_
    _atom_site_type_symbol
    _atom_site_label
    _atom_site_fract_x
    _atom_site_fract_y
    _atom_site_fract_z
    _atom_site_U_iso_or_equiv
    _atom_site_adp_type
    _atom_site_calc_flag
    _atom_site_refinement_flags
    _atom_site_occupancy
    _atom_site_disorder_assembly
    _atom_site_disorder_group
    N N1 0.0595(4) 0.84401(16) 0.16792(11) 0.0366(7) Uani d . 1 . .
    H H1 -0.0514 0.8699 0.1769 0.044 Uiso calc R 1 . .
    N N2 0.6009(5) 0.47354(18) 0.15605(13) 0.0452(8) Uani d . 1 . .
    N N3 0.3520(4) 0.54738(18) 0.23432(11) 0.0353(7) Uani d . 1 . .
    O O1 -0.0133(4) 0.71770(14) 0.20826(10) 0.0510(7) Uani d . 1 . .
    O O2 0.4573(4) 1.06380(14) 0.07563(9) 0.0421(7) Uani d . 1 . .
    O O3 0.0828(4) 1.01425(14) 0.13216(10) 0.0468(7) Uani d . 1 . .
    O O4 0.2499(4) 0.41513(15) 0.25453(10) 0.0543(7) Uani d . 1 . .
    C C2 0.0988(6) 0.7623(2) 0.17997(14) 0.0364(9) Uani d . 1 . .
    C C3 0.3025(5) 0.73668(19) 0.15236(13) 0.0293(8) Uani d . 1 . .
    C C4 0.5582(5) 0.8436(2) 0.10529(14) 0.0387(9) Uani d . 1 . .
    H H4 0.6645 0.8054 0.1007 0.046 Uiso calc R 1 . .
    C C5 0.5796(5) 0.9252(2) 0.08689(14) 0.0396(9) Uani d . 1 . .
    H H5 0.7014 0.9414 0.0697 0.047 Uiso calc R 1 . .
    C C6 0.4235(5) 0.9831(2) 0.09359(13) 0.0336(8) Uani d . 1 . .
    C C7 0.2432(6) 0.9606(2) 0.12015(14) 0.0327(8) Uani d . 1 . .
    C C8 0.2239(5) 0.8798(2) 0.13901(14) 0.0314(8) Uani d . 1 . .
    C C9 0.3764(5) 0.8200(2) 0.13052(13) 0.0321(8) Uani d . 1 . .
    C C10 0.4413(6) 0.6932(2) 0.19609(14) 0.0393(9) Uani d . 1 . .
    H H10A 0.5828 0.7110 0.1916 0.047 Uiso calc R 1 . .
    H H10B 0.3968 0.7074 0.2335 0.047 Uiso calc R 1 . .
    C C11 0.4239(5) 0.5991(2) 0.18678(12) 0.0308(8) Uani d . 1 . .
    C C12 0.6319(5) 0.5608(2) 0.17134(15) 0.0434(10) Uani d . 1 . .
    H H12A 0.6918 0.5910 0.1403 0.052 Uiso calc R 1 . .
    H H12B 0.7252 0.5646 0.2028 0.052 Uiso calc R 1 . .
    C C13 0.3851(5) 0.4474(2) 0.16074(14) 0.0353(9) Uani d . 1 . .
    C C14 0.4053(6) 0.3551(2) 0.14645(17) 0.0553(11) Uani d . 1 . .
    H H14 0.4357 0.3520 0.1065 0.066 Uiso calc R 1 . .
    C C15 0.6035(8) 0.3309(3) 0.1771(2) 0.0952(18) Uani d . 1 . .
    H H15A 0.5717 0.3047 0.2126 0.114 Uiso calc R 1 . .
    H H15B 0.6839 0.2923 0.1549 0.114 Uiso calc R 1 . .
    C C16 0.7211(7) 0.4117(3) 0.1863(2) 0.0831(16) Uani d . 1 . .
    H H16A 0.7289 0.4254 0.2256 0.100 Uiso calc R 1 . .
    H H16B 0.8593 0.4078 0.1713 0.100 Uiso calc R 1 . .
    C C17 0.2264(8) 0.2967(2) 0.15698(19) 0.0720(14) Uani d . 1 . .
    H H17A 0.1929 0.2970 0.1960 0.108 Uiso calc R 1 . .
    H H17B 0.2634 0.2412 0.1458 0.108 Uiso calc R 1 . .
    H H17C 0.1094 0.3149 0.1358 0.108 Uiso calc R 1 . .
    C C18 0.3167(5) 0.4666(2) 0.22117(14) 0.0377(9) Uani d . 1 . .
    C C19 0.2626(6) 0.50045(19) 0.11950(13) 0.0371(9) Uani d . 1 . .
    H H19A 0.1244 0.4786 0.1156 0.045 Uiso calc R 1 . .
    H H19B 0.3282 0.4998 0.0832 0.045 Uiso calc R 1 . .
    C C20 0.2558(5) 0.58959(18) 0.14247(12) 0.0282(8) Uani d . 1 . .
    H H20 0.1259 0.5933 0.1630 0.034 Uiso calc R 1 . .
    C C21 0.2623(5) 0.66842(19) 0.10578(13) 0.0311(8) Uani d . 1 . .
    C C22 0.4342(6) 0.6665(2) 0.06154(14) 0.0441(10) Uani d . 1 . .
    H H22A 0.5655 0.6642 0.0798 0.066 Uiso calc R 1 . .
    H H22B 0.4266 0.7159 0.0390 0.066 Uiso calc R 1 . .
    H H22C 0.4175 0.6182 0.0383 0.066 Uiso calc R 1 . .
    C C23 0.0595(6) 0.6830(2) 0.07491(15) 0.0463(10) Uani d . 1 . .
    H H23A 0.0437 0.6417 0.0462 0.069 Uiso calc R 1 . .
    H H23B 0.0603 0.7375 0.0584 0.069 Uiso calc R 1 . .
    H H23C -0.0527 0.6788 0.1008 0.069 Uiso calc R 1 . .
    C C24 0.0153(6) 1.0726(2) 0.09430(16) 0.0498(10) Uani d . 1 . .
    H H24 -0.1173 1.0923 0.1003 0.060 Uiso calc R 1 . .
    C C25 0.1105(6) 1.1046(2) 0.05100(17) 0.0523(11) Uani d . 1 . .
    H H25 0.0318 1.1411 0.0298 0.063 Uiso calc R 1 . .
    C C26 0.3240(6) 1.0919(2) 0.03039(14) 0.0456(10) Uani d . 1 . .
    C C27 0.4195(8) 1.1744(2) 0.0128(2) 0.0788(15) Uani d . 1 . .
    H H27A 0.4292 1.2107 0.0446 0.118 Uiso calc R 1 . .
    H H27B 0.3351 1.2001 -0.0152 0.118 Uiso calc R 1 . .
    H H27C 0.5543 1.1646 -0.0021 0.118 Uiso calc R 1 . .
    C C28 0.3285(7) 1.0286(3) -0.01689(16) 0.0696(14) Uani d . 1 . .
    H H28A 0.4682 1.0189 -0.0280 0.104 Uiso calc R 1 . .
    H H28B 0.2518 1.0497 -0.0480 0.104 Uiso calc R 1 . .
    H H28C 0.2685 0.9771 -0.0044 0.104 Uiso calc R 1 . .
    C C29 0.3185(8) 0.5797(3) 0.28994(15) 0.0709(14) Uani d . 1 . .
    H H29A 0.2896 0.5344 0.3149 0.106 Uiso calc R 1 . .
    H H29B 0.2042 0.6175 0.2895 0.106 Uiso calc R 1 . .
    H H29C 0.4394 0.6086 0.3023 0.106 Uiso calc R 1 . .
loop_
    _atom_site_aniso_label
    _atom_site_aniso_U_11
    _atom_site_aniso_U_22
    _atom_site_aniso_U_33
    _atom_site_aniso_U_12
    _atom_site_aniso_U_13
    _atom_site_aniso_U_23
    N1 0.0304(16) 0.0298(18) 0.0497(17) 0.0040(13) 0.0168(14) 0.0009(14)
    N2 0.0426(19) 0.0366(19) 0.056(2) 0.0087(16) 0.0165(16) 0.0203(16)
    N3 0.0423(18) 0.0410(19) 0.0227(14) -0.0021(14) 0.0018(13) 0.0055(13)
    O1 0.0489(17) 0.0379(16) 0.0663(17) -0.0022(12) 0.0272(14) 0.0053(13)
    O2 0.0468(16) 0.0336(15) 0.0457(15) -0.0107(12) -0.0008(13) 0.0057(12)
    O3 0.0510(16) 0.0383(15) 0.0513(15) 0.0103(13) 0.0191(13) 0.0106(13)
    O4 0.0655(18) 0.0513(16) 0.0460(16) -0.0100(15) 0.0173(14) 0.0181(14)
    C2 0.037(2) 0.032(2) 0.040(2) -0.0045(18) 0.0061(18) -0.0024(17)
    C3 0.0302(19) 0.0281(19) 0.0296(18) -0.0024(15) 0.0045(16) 0.0010(15)
    C4 0.027(2) 0.037(2) 0.052(2) -0.0009(16) 0.0052(18) -0.0025(18)
    C5 0.027(2) 0.042(2) 0.050(2) -0.0092(19) 0.0052(18) -0.0007(18)
    C6 0.037(2) 0.029(2) 0.0343(19) -0.0059(18) 0.0019(18) 0.0009(16)
    C7 0.036(2) 0.025(2) 0.0365(19) 0.0032(17) 0.0030(17) -0.0035(15)
    C8 0.0300(19) 0.031(2) 0.0329(19) -0.0055(16) 0.0043(16) -0.0063(16)
    C9 0.032(2) 0.032(2) 0.0316(18) -0.0039(17) 0.0001(17) -0.0014(16)
    C10 0.035(2) 0.043(2) 0.040(2) -0.0051(17) -0.0061(17) -0.0005(17)
    C11 0.0298(19) 0.035(2) 0.0275(17) -0.0047(16) -0.0012(16) 0.0076(15)
    C12 0.029(2) 0.051(3) 0.050(2) 0.0013(17) -0.0004(18) 0.0189(19)
    C13 0.039(2) 0.029(2) 0.038(2) 0.0025(16) 0.0131(18) 0.0098(17)
    C14 0.069(3) 0.034(2) 0.063(3) 0.010(2) 0.024(2) 0.011(2)
    C15 0.083(4) 0.055(3) 0.148(5) 0.026(3) 0.021(4) 0.048(3)
    C16 0.056(3) 0.065(3) 0.129(4) 0.022(3) 0.012(3) 0.046(3)
    C17 0.093(4) 0.040(2) 0.083(3) -0.002(2) 0.023(3) 0.002(2)
    C18 0.032(2) 0.042(2) 0.040(2) 0.0033(17) 0.0061(17) 0.0121(19)
    C19 0.052(2) 0.031(2) 0.0282(18) 0.0012(18) 0.0014(18) 0.0000(16)
    C20 0.0256(17) 0.0321(19) 0.0269(18) -0.0008(15) 0.0028(15) 0.0017(15)
    C21 0.0311(19) 0.035(2) 0.0272(18) -0.0002(16) -0.0017(16) 0.0050(15)
    C22 0.055(3) 0.041(2) 0.036(2) 0.005(2) 0.0101(19) 0.0052(17)
    C23 0.046(2) 0.043(2) 0.050(2) 0.000(2) -0.0187(19) 0.0070(18)
    C24 0.047(2) 0.038(2) 0.065(3) 0.0089(19) 0.015(2) 0.007(2)
    C25 0.053(3) 0.049(3) 0.055(2) 0.008(2) 0.005(2) 0.013(2)
    C26 0.051(2) 0.045(2) 0.040(2) 0.0019(19) 0.010(2) 0.0102(19)
    C27 0.084(4) 0.052(3) 0.100(4) -0.003(3) 0.019(3) 0.037(3)
    C28 0.081(4) 0.087(3) 0.041(2) 0.016(3) 0.003(2) -0.003(2)
    C29 0.120(4) 0.064(3) 0.029(2) -0.019(3) 0.012(2) 0.004(2)
_geom_special_details
;
All e.s.d.'s (except the e.s.d. in the dihedral angle between two l.s. planes)
are estimated using the full covariance matrix. The cell e.s.d.'s are taken
into account individually in the estimation of e.s.d.'s in distances, angles
and torsion angles; correlations between e.s.d.'s in cell parameters are only
used when they are defined by crystal symmetry. An approximate (isotropic)
treatment of cell e.s.d.'s is used for estimating e.s.d.'s involving l.s.
planes.
;
loop_
    _geom_bond_atom_site_label_1
    _geom_bond_atom_site_label_2
    _geom_bond_site_symmetry_2
    _geom_bond_distance
    _geom_bond_publ_flag
    N1 C2 . 1.366(4) ?
    N1 C8 . 1.398(4) ?
    N1 H1 . 0.86 ?
    N2 C16 . 1.456(5) ?
    N2 C12 . 1.460(4) ?
    N2 C13 . 1.470(5) ?
    N3 C18 . 1.353(4) ?
    N3 C29 . 1.447(4) ?
    N3 C11 . 1.485(4) ?
    O1 C2 . 1.226(4) ?
    O2 C6 . 1.382(4) ?
    O2 C26 . 1.460(4) ?
    O3 C24 . 1.376(4) ?
    O3 C7 . 1.383(4) ?
    O4 C18 . 1.228(4) ?
    C2 C3 . 1.537(5) ?
    C3 C9 . 1.513(4) ?
    C3 C10 . 1.550(4) ?
    C3 C21 . 1.585(4) ?
    C4 C9 . 1.382(5) ?
    C4 C5 . 1.388(4) ?
    C4 H4 . 0.93 ?
    C5 C6 . 1.385(5) ?
    C5 H5 . 0.93 ?
    C6 C7 . 1.382(5) ?
    C7 C8 . 1.378(4) ?
    C8 C9 . 1.395(5) ?
    C10 C11 . 1.529(5) ?
    C10 H10A . 0.97 ?
    C10 H10B . 0.97 ?
    C11 C12 . 1.532(5) ?
    C11 C20 . 1.533(4) ?
    C12 H12A . 0.97 ?
    C12 H12B . 0.97 ?
    C13 C14 . 1.525(5) ?
    C13 C19 . 1.528(5) ?
    C13 C18 . 1.546(5) ?
    C14 C17 . 1.516(6) ?
    C14 C15 . 1.534(6) ?
    C14 H14 . 0.98 ?
    C15 C16 . 1.521(7) ?
    C15 H15A . 0.97 ?
    C15 H15B . 0.97 ?
    C16 H16A . 0.97 ?
    C16 H16B . 0.97 ?
    C17 H17A . 0.96 ?
    C17 H17B . 0.96 ?
    C17 H17C . 0.96 ?
    C19 C20 . 1.532(4) ?
    C19 H19A . 0.97 ?
    C19 H19B . 0.97 ?
    C20 C21 . 1.541(4) ?
    C20 H20 . 0.98 ?
    C21 C23 . 1.531(5) ?
    C21 C22 . 1.541(5) ?
    C22 H22A . 0.96 ?
    C22 H22B . 0.96 ?
    C22 H22C . 0.96 ?
    C23 H23A . 0.96 ?
    C23 H23B . 0.96 ?
    C23 H23C . 0.96 ?
    C24 C25 . 1.313(5) ?
    C24 H24 . 0.93 ?
    C25 C26 . 1.489(5) ?
    C25 H25 . 0.93 ?
    C26 C28 . 1.522(5) ?
    C26 C27 . 1.522(5) ?
    C27 H27A . 0.96 ?
    C27 H27B . 0.96 ?
    C27 H27C . 0.96 ?
    C28 H28A . 0.96 ?
    C28 H28B . 0.96 ?
    C28 H28C . 0.96 ?
    C29 H29A . 0.96 ?
    C29 H29B . 0.96 ?
    C29 H29C . 0.96 ?
loop_
    _geom_angle_atom_site_label_1
    _geom_angle_atom_site_label_2
    _geom_angle_atom_site_label_3
    _geom_angle_site_symmetry_1
    _geom_angle_site_symmetry_3
    _geom_angle
    _geom_angle_publ_flag
    C2 N1 C8 . . 110.8(3) ?
    C2 N1 H1 . . 124.6 ?
    C8 N1 H1 . . 124.6 ?
    C16 N2 C12 . . 117.0(3) ?
    C16 N2 C13 . . 106.3(3) ?
    C12 N2 C13 . . 112.7(3) ?
    C18 N3 C29 . . 122.1(3) ?
    C18 N3 C11 . . 114.2(3) ?
    C29 N3 C11 . . 123.7(3) ?
    C6 O2 C26 . . 115.2(3) ?
    C24 O3 C7 . . 121.8(3) ?
    O1 C2 N1 . . 124.4(3) ?
    O1 C2 C3 . . 126.5(3) ?
    N1 C2 C3 . . 109.1(3) ?
    C9 C3 C2 . . 100.8(3) ?
    C9 C3 C10 . . 116.5(3) ?
    C2 C3 C10 . . 109.4(3) ?
    C9 C3 C21 . . 114.7(2) ?
    C2 C3 C21 . . 110.2(3) ?
    C10 C3 C21 . . 105.2(2) ?
    C9 C4 C5 . . 118.9(3) ?
    C9 C4 H4 . . 120.6 ?
    C5 C4 H4 . . 120.6 ?
    C6 C5 C4 . . 121.4(3) ?
    C6 C5 H5 . . 119.3 ?
    C4 C5 H5 . . 119.3 ?
    O2 C6 C7 . . 121.5(3) ?
    O2 C6 C5 . . 118.3(3) ?
    C7 C6 C5 . . 120.1(3) ?
    C8 C7 C6 . . 118.3(3) ?
    C8 C7 O3 . . 116.6(3) ?
    C6 C7 O3 . . 125.1(3) ?
    C7 C8 C9 . . 122.3(3) ?
    C7 C8 N1 . . 128.2(3) ?
    C9 C8 N1 . . 109.5(3) ?
    C4 C9 C8 . . 119.0(3) ?
    C4 C9 C3 . . 131.7(3) ?
    C8 C9 C3 . . 109.3(3) ?
    C11 C10 C3 . . 107.6(3) ?
    C11 C10 H10A . . 110.2 ?
    C3 C10 H10A . . 110.2 ?
    C11 C10 H10B . . 110.2 ?
    C3 C10 H10B . . 110.2 ?
    H10A C10 H10B . . 108.5 ?
    N3 C11 C10 . . 117.5(3) ?
    N3 C11 C12 . . 103.8(3) ?
    C10 C11 C12 . . 111.5(3) ?
    N3 C11 C20 . . 104.5(2) ?
    C10 C11 C20 . . 104.6(3) ?
    C12 C11 C20 . . 115.0(3) ?
    N2 C12 C11 . . 108.9(3) ?
    N2 C12 H12A . . 109.9 ?
    C11 C12 H12A . . 109.9 ?
    N2 C12 H12B . . 109.9 ?
    C11 C12 H12B . . 109.9 ?
    H12A C12 H12B . . 108.3 ?
    N2 C13 C14 . . 100.2(3) ?
    N2 C13 C19 . . 106.9(3) ?
    C14 C13 C19 . . 116.1(3) ?
    N2 C13 C18 . . 106.9(3) ?
    C14 C13 C18 . . 115.3(3) ?
    C19 C13 C18 . . 110.2(3) ?
    C17 C14 C13 . . 119.7(3) ?
    C17 C14 C15 . . 114.2(3) ?
    C13 C14 C15 . . 102.1(4) ?
    C17 C14 H14 . . 106.7 ?
    C13 C14 H14 . . 106.7 ?
    C15 C14 H14 . . 106.7 ?
    C16 C15 C14 . . 106.0(3) ?
    C16 C15 H15A . . 110.5 ?
    C14 C15 H15A . . 110.5 ?
    C16 C15 H15B . . 110.5 ?
    C14 C15 H15B . . 110.5 ?
    H15A C15 H15B . . 108.7 ?
    N2 C16 C15 . . 103.8(4) ?
    N2 C16 H16A . . 111.0 ?
    C15 C16 H16A . . 111.0 ?
    N2 C16 H16B . . 111.0 ?
    C15 C16 H16B . . 111.0 ?
    H16A C16 H16B . . 109.0 ?
    C14 C17 H17A . . 109.5 ?
    C14 C17 H17B . . 109.5 ?
    H17A C17 H17B . . 109.5 ?
    C14 C17 H17C . . 109.5 ?
    H17A C17 H17C . . 109.5 ?
    H17B C17 H17C . . 109.5 ?
    O4 C18 N3 . . 123.5(3) ?
    O4 C18 C13 . . 125.3(3) ?
    N3 C18 C13 . . 111.1(3) ?
    C13 C19 C20 . . 107.6(3) ?
    C13 C19 H19A . . 110.2 ?
    C20 C19 H19A . . 110.2 ?
    C13 C19 H19B . . 110.2 ?
    C20 C19 H19B . . 110.2 ?
    H19A C19 H19B . . 108.5 ?
    C19 C20 C11 . . 108.8(3) ?
    C19 C20 C21 . . 124.0(3) ?
    C11 C20 C21 . . 107.1(2) ?
    C19 C20 H20 . . 105.2 ?
    C11 C20 H20 . . 105.2 ?
    C21 C20 H20 . . 105.2 ?
    C23 C21 C20 . . 112.2(3) ?
    C23 C21 C22 . . 107.2(3) ?
    C20 C21 C22 . . 113.4(3) ?
    C23 C21 C3 . . 112.2(3) ?
    C20 C21 C3 . . 99.7(2) ?
    C22 C21 C3 . . 112.3(3) ?
    C21 C22 H22A . . 109.5 ?
    C21 C22 H22B . . 109.5 ?
    H22A C22 H22B . . 109.5 ?
    C21 C22 H22C . . 109.5 ?
    H22A C22 H22C . . 109.5 ?
    H22B C22 H22C . . 109.5 ?
    C21 C23 H23A . . 109.5 ?
    C21 C23 H23B . . 109.5 ?
    H23A C23 H23B . . 109.5 ?
    C21 C23 H23C . . 109.5 ?
    H23A C23 H23C . . 109.5 ?
    H23B C23 H23C . . 109.5 ?
    C25 C24 O3 . . 129.5(4) ?
    C25 C24 H24 . . 115.2 ?
    O3 C24 H24 . . 115.2 ?
    C24 C25 C26 . . 130.5(4) ?
    C24 C25 H25 . . 114.8 ?
    C26 C25 H25 . . 114.8 ?
    O2 C26 C25 . . 110.5(3) ?
    O2 C26 C28 . . 109.7(3) ?
    C25 C26 C28 . . 110.9(3) ?
    O2 C26 C27 . . 103.4(3) ?
    C25 C26 C27 . . 110.7(3) ?
    C28 C26 C27 . . 111.5(3) ?
    C26 C27 H27A . . 109.5 ?
    C26 C27 H27B . . 109.5 ?
    H27A C27 H27B . . 109.5 ?
    C26 C27 H27C . . 109.5 ?
    H27A C27 H27C . . 109.5 ?
    H27B C27 H27C . . 109.5 ?
    C26 C28 H28A . . 109.5 ?
    C26 C28 H28B . . 109.5 ?
    H28A C28 H28B . . 109.5 ?
    C26 C28 H28C . . 109.5 ?
    H28A C28 H28C . . 109.5 ?
    H28B C28 H28C . . 109.5 ?
    N3 C29 H29A . . 109.5 ?
    N3 C29 H29B . . 109.5 ?
    H29A C29 H29B . . 109.5 ?
    N3 C29 H29C . . 109.5 ?
    H29A C29 H29C . . 109.5 ?
    H29B C29 H29C . . 109.5 ?
loop_
    _geom_torsion_atom_site_label_1
    _geom_torsion_atom_site_label_2
    _geom_torsion_atom_site_label_3
    _geom_torsion_atom_site_label_4
    _geom_torsion_site_symmetry_1
    _geom_torsion_site_symmetry_2
    _geom_torsion_site_symmetry_3
    _geom_torsion_site_symmetry_4
    _geom_torsion
    _geom_torsion_publ_flag
    C8 N1 C2 O1 . . . . 174.9(3) ?
    C8 N1 C2 C3 . . . . -5.3(4) ?
    O1 C2 C3 C9 . . . . -173.3(3) ?
    N1 C2 C3 C9 . . . . 7.0(3) ?
    O1 C2 C3 C10 . . . . -50.0(4) ?
    N1 C2 C3 C10 . . . . 130.2(3) ?
    O1 C2 C3 C21 . . . . 65.1(4) ?
    N1 C2 C3 C21 . . . . -114.6(3) ?
    C9 C4 C5 C6 . . . . 0.3(5) ?
    C26 O2 C6 C7 . . . . -66.8(4) ?
    C26 O2 C6 C5 . . . . 116.4(3) ?
    C4 C5 C6 O2 . . . . 178.3(3) ?
    C4 C5 C6 C7 . . . . 1.4(5) ?
    O2 C6 C7 C8 . . . . -177.3(3) ?
    C5 C6 C7 C8 . . . . -0.5(5) ?
    O2 C6 C7 O3 . . . . -0.9(5) ?
    C5 C6 C7 O3 . . . . 175.9(3) ?
    C24 O3 C7 C8 . . . . -141.1(3) ?
    C24 O3 C7 C6 . . . . 42.5(5) ?
    C6 C7 C8 C9 . . . . -2.2(5) ?
    O3 C7 C8 C9 . . . . -178.8(3) ?
    C6 C7 C8 N1 . . . . 178.3(3) ?
    O3 C7 C8 N1 . . . . 1.6(5) ?
    C2 N1 C8 C7 . . . . -179.3(3) ?
    C2 N1 C8 C9 . . . . 1.1(4) ?
    C5 C4 C9 C8 . . . . -2.9(5) ?
    C5 C4 C9 C3 . . . . 176.9(3) ?
    C7 C8 C9 C4 . . . . 3.9(5) ?
    N1 C8 C9 C4 . . . . -176.5(3) ?
    C7 C8 C9 C3 . . . . -175.9(3) ?
    N1 C8 C9 C3 . . . . 3.7(4) ?
    C2 C3 C9 C4 . . . . 173.8(3) ?
    C10 C3 C9 C4 . . . . 55.7(5) ?
    C21 C3 C9 C4 . . . . -67.8(5) ?
    C2 C3 C9 C8 . . . . -6.3(3) ?
    C10 C3 C9 C8 . . . . -124.5(3) ?
    C21 C3 C9 C8 . . . . 112.1(3) ?
    C9 C3 C10 C11 . . . . -146.2(3) ?
    C2 C3 C10 C11 . . . . 100.4(3) ?
    C21 C3 C10 C11 . . . . -18.0(3) ?
    C18 N3 C11 C10 . . . . 172.4(3) ?
    C29 N3 C11 C10 . . . . -6.6(5) ?
    C18 N3 C11 C12 . . . . -64.0(3) ?
    C29 N3 C11 C12 . . . . 117.0(4) ?
    C18 N3 C11 C20 . . . . 57.0(3) ?
    C29 N3 C11 C20 . . . . -122.0(4) ?
    C3 C10 C11 N3 . . . . -121.9(3) ?
    C3 C10 C11 C12 . . . . 118.4(3) ?
    C3 C10 C11 C20 . . . . -6.5(3) ?
    C16 N2 C12 C11 . . . . -124.8(3) ?
    C13 N2 C12 C11 . . . . -1.1(4) ?
    N3 C11 C12 N2 . . . . 59.7(3) ?
    C10 C11 C12 N2 . . . . -172.8(3) ?
    C20 C11 C12 N2 . . . . -53.9(4) ?
    C16 N2 C13 C14 . . . . -46.9(4) ?
    C12 N2 C13 C14 . . . . -176.3(3) ?
    C16 N2 C13 C19 . . . . -168.3(3) ?
    C12 N2 C13 C19 . . . . 62.3(4) ?
    C16 N2 C13 C18 . . . . 73.7(4) ?
    C12 N2 C13 C18 . . . . -55.7(3) ?
    N2 C13 C14 C17 . . . . 167.8(4) ?
    C19 C13 C14 C17 . . . . -77.6(5) ?
    C18 C13 C14 C17 . . . . 53.5(5) ?
    N2 C13 C14 C15 . . . . 40.5(4) ?
    C19 C13 C14 C15 . . . . 155.1(3) ?
    C18 C13 C14 C15 . . . . -73.7(4) ?
    C17 C14 C15 C16 . . . . -152.3(4) ?
    C13 C14 C15 C16 . . . . -21.5(5) ?
    C12 N2 C16 C15 . . . . 160.1(3) ?
    C13 N2 C16 C15 . . . . 33.2(4) ?
    C14 C15 C16 N2 . . . . -6.0(5) ?
    C29 N3 C18 O4 . . . . 1.6(5) ?
    C11 N3 C18 O4 . . . . -177.4(3) ?
    C29 N3 C18 C13 . . . . -174.5(3) ?
    C11 N3 C18 C13 . . . . 6.5(4) ?
    N2 C13 C18 O4 . . . . -121.8(4) ?
    C14 C13 C18 O4 . . . . -11.4(5) ?
    C19 C13 C18 O4 . . . . 122.4(4) ?
    N2 C13 C18 N3 . . . . 54.3(3) ?
    C14 C13 C18 N3 . . . . 164.6(3) ?
    C19 C13 C18 N3 . . . . -61.5(4) ?
    N2 C13 C19 C20 . . . . -70.9(3) ?
    C14 C13 C19 C20 . . . . 178.3(3) ?
    C18 C13 C19 C20 . . . . 44.8(4) ?
    C13 C19 C20 C11 . . . . 17.3(4) ?
    C13 C19 C20 C21 . . . . 144.4(3) ?
    N3 C11 C20 C19 . . . . -69.8(3) ?
    C10 C11 C20 C19 . . . . 166.1(3) ?
    C12 C11 C20 C19 . . . . 43.4(4) ?
    N3 C11 C20 C21 . . . . 154.0(3) ?
    C10 C11 C20 C21 . . . . 29.8(3) ?
    C12 C11 C20 C21 . . . . -92.8(3) ?
    C19 C20 C21 C23 . . . . 73.5(4) ?
    C11 C20 C21 C23 . . . . -158.6(3) ?
    C19 C20 C21 C22 . . . . -48.1(4) ?
    C11 C20 C21 C22 . . . . 79.8(3) ?
    C19 C20 C21 C3 . . . . -167.6(3) ?
    C11 C20 C21 C3 . . . . -39.7(3) ?
    C9 C3 C21 C23 . . . . -77.2(4) ?
    C2 C3 C21 C23 . . . . 35.6(4) ?
    C10 C3 C21 C23 . . . . 153.4(3) ?
    C9 C3 C21 C20 . . . . 163.9(3) ?
    C2 C3 C21 C20 . . . . -83.2(3) ?
    C10 C3 C21 C20 . . . . 34.5(3) ?
    C9 C3 C21 C22 . . . . 43.6(4) ?
    C2 C3 C21 C22 . . . . 156.5(3) ?
    C10 C3 C21 C22 . . . . -85.8(3) ?
    C7 O3 C24 C25 . . . . -20.7(6) ?
    O3 C24 C25 C26 . . . . -3.5(7) ?
    C6 O2 C26 C25 . . . . 71.2(4) ?
    C6 O2 C26 C28 . . . . -51.3(4) ?
    C6 O2 C26 C27 . . . . -170.3(3) ?
    C24 C25 C26 O2 . . . . -23.2(6) ?
    C24 C25 C26 C28 . . . . 98.6(5) ?
    C24 C25 C26 C27 . . . . -137.2(5) ?
loop_
    _geom_hbond_atom_site_label_D
    _geom_hbond_atom_site_label_H
    _geom_hbond_atom_site_label_A
    _geom_hbond_site_symmetry_A
    _geom_hbond_distance_DH
    _geom_hbond_distance_HA
    _geom_hbond_distance_DA
    _geom_hbond_angle_DHA
    _geom_hbond_publ_flag
    N1 H1 O4 3 0.86 2.21 2.968(4) 147 y
    C17 H17A O4 . 0.96 2.39 3.016(5) 123 y
    C20 H20 O1 . 0.98 2.44 3.126(4) 126 y
data_global
_journal_date_recd_electronic     2010-07-30
_journal_date_accepted     2010-08-02
_journal_name_full     'Acta Crystallographica, Section E'
_journal_year     2010
_journal_volume     66
_journal_issue      9
_journal_page_first     o2227
_journal_page_last     o2227
_journal_paper_category     QO
_journal_coeditor_code     CI5149
_publ_contact_author_name     'Assoc. Prof. Thammarat Aree'
_publ_contact_author_address
;
     Department of Chemistry
     Faculty of Science
     Chulalongkorn University
     Phyathai Road,Pathumwan
     Bangkok 10330, Thailand
;
_publ_contact_author_email     thammarat.aree@gmail.com
_publ_contact_author_fax     '66 2254 1309'
_publ_contact_author_phone     '66 2218 7584'
_publ_section_title
;
Paraherquamide E
;
loop_
    _publ_author_name
    _publ_author_address
    'Thammarat Aree'
;
     Department of Chemistry
     Faculty of Science
     Chulalongkorn University
     Phyathai Road, Pathumwan
     Bangkok 10330, Thailand
;
    'Bassey S. Antia'
;
     Department of Pure and Applied Chemistry
     University of Calabar
     Calabar, Nigeria
;
    'Okon D. Ekpa'
;
     Department of Pure and Applied Chemistry
     University of Calabar
     Calabar, Nigeria
;
    'Prasat Kittakoop'
;
     Chulabhorn Research Institute and Chulabhorn Graduate Institute
     Chemical Biology Program
     Vibhavadi-Rangsit Highway
     Bangkok 10210, Thailand
;
