# Supplementary material for: Paraherquamide E
Source: Acta Crystallogr Sect E Struct Rep Online. 2010 Aug 11;66(Pt 9):o2227. doi: 10.1107/S1600536810030795 (PMC3008018; doi:10.1107/S1600536810030795)
Supplement: Supplementary file 2 [file e-66-o2227-Isup2.hkl]

# 
# h,k,l, Fc-squared, Fo-squared, sigma(Fo-squared) and status flag 
# 
data_I
_shelx_title ' cri322_ce51 in P2(1)2(1)2(1)' 
_shelx_refln_list_code          4 
_shelx_F_calc_maximum      182.00 
_exptl_crystal_F_000      1024.00 
_reflns_d_resolution_high  0.7524 
 
loop_ 
 _symmetry_equiv_pos_as_xyz 
 'x, y, z' 
 '-x+1/2, -y, z+1/2' 
 '-x, y+1/2, -z+1/2' 
 'x+1/2, -y+1/2, -z' 
 
_cell_length_a     6.5069 
_cell_length_b    16.0351 
_cell_length_c    23.9713 
_cell_angle_alpha  90.000 
_cell_angle_beta   90.000 
_cell_angle_gamma  90.000 
 
_shelx_F_squared_multiplier     1.000 
 
loop_ 
 _refln_index_h 
 _refln_index_k 
 _refln_index_l 
 _refln_F_squared_calc 
 _refln_F_squared_meas 
 _refln_F_squared_sigma 
 _refln_observed_status 
   2   0   0       36.05       20.82     14.60 o 
   4   0   0        0.66        6.52     18.95 o 
   6   0   0     2111.24     2101.34    114.03 o 
   8   0   0        4.62      -44.74     44.74 o 
   1   1   0       65.83       59.45      8.68 o 
   2   1   0        1.65      -11.50     13.36 o 
   3   1   0     1797.95     1858.05     81.72 o 
   4   1   0      344.48      364.42     28.23 o 
   5   1   0        1.48      -14.63     14.63 o 
   6   1   0        0.18       -1.58     19.33 o 
   7   1   0        0.14      -20.09     22.01 o 
   8   1   0        0.33      -40.08     40.08 o 
   0   2   0    12876.69    11981.80    224.02 o 
   1   2   0       30.17       33.88      6.19 o 
   2   2   0     5023.62     4768.51     70.88 o 
   3   2   0      257.14      286.48     33.87 o 
   4   2   0      123.20      150.07     31.69 o 
   5   2   0      248.17      261.23     47.23 o 
   6   2   0       26.13       -3.17     19.55 o 
   7   2   0       57.98       22.09     26.55 o 
   1   3   0     1004.24      939.33     14.52 o 
   2   3   0      531.93      561.60     16.88 o 
   3   3   0      732.87      733.74     25.30 o 
   4   3   0      161.77      164.21     14.91 o 
   5   3   0      975.26      911.14     38.37 o 
   6   3   0      129.58      130.64     13.66 o 
   7   3   0        2.43      -42.29     47.23 o 
   0   4   0       93.07       77.52     14.60 o 
   1   4   0        1.09        6.70      4.45 o 
   2   4   0       19.12        9.80      4.80 o 
   3   4   0      113.83      105.05     13.34 o 
   4   4   0       86.67       82.26     10.83 o 
   5   4   0       84.70       77.78     11.84 o 
   6   4   0      108.47       91.69     14.87 o 
   7   4   0      207.80      205.81     68.36 o 
   1   5   0        4.02        2.08      5.23 o 
   2   5   0        3.58       10.01      5.05 o 
   3   5   0     1995.77     2142.59     44.06 o 
   4   5   0       90.13       92.00     11.57 o 
   5   5   0       12.91       17.93     10.97 o 
   6   5   0      172.22      184.12     22.89 o 
   7   5   0      191.16      227.56     60.74 o 
   0   6   0       10.71        0.00      7.47 o 
   1   6   0      178.15      155.85     10.31 o 
   2   6   0     2697.06     2917.90     39.75 o 
   3   6   0      406.78      399.67     20.02 o 
   4   6   0      280.15      299.61     32.02 o 
   5   6   0        3.90      -11.25     11.25 o 
   6   6   0      180.75      183.57     20.29 o 
   7   6   0       23.01      -41.95     41.95 o 
   1   7   0      844.20      867.29     23.47 o 
   2   7   0      111.01      118.15      9.15 o 
   3   7   0        6.42        9.85      6.14 o 
   4   7   0       13.45       27.49      9.42 o 
   5   7   0        2.46      -12.33     12.33 o 
   6   7   0      137.92      137.02     32.47 o 
   7   7   0       33.03       41.01     19.26 o 
   0   8   0     5166.50     5429.29     91.29 o 
   1   8   0      370.05      443.97     32.25 o 
   2   8   0      330.14      310.52     13.68 o 
   3   8   0      684.38      683.98     21.69 o 
   4   8   0        1.17       13.49     10.21 o 
   5   8   0      191.49      169.96     23.92 o 
   6   8   0        3.06        8.39     17.09 o 
   7   8   0       76.96       72.40     22.99 o 
   1   9   0       46.68       56.86      9.08 o 
   2   9   0       10.36        7.08      7.18 o 
   3   9   0      233.53      219.09     12.19 o 
   4   9   0       18.60       18.24     12.08 o 
   5   9   0        2.70       15.85     18.95 o 
   6   9   0       52.26       38.22     21.44 o 
   7   9   0        0.05       -3.73     20.82 o 
   0  10   0        6.28      -13.52     13.52 o 
   1  10   0      579.09      594.97     23.86 o 
   2  10   0      340.64      338.29     19.83 o 
   3  10   0       70.68       70.34     10.38 o 
   4  10   0      204.45      167.31     22.84 o 
   5  10   0        4.39       -4.04     19.57 o 
   6  10   0       39.32       48.16     23.92 o 
   7  10   0        0.28       -4.04     21.75 o 
   1  11   0       73.48       48.68     17.17 o 
   2  11   0     1580.82     1624.40     66.49 o 
   3  11   0      450.72      420.48     25.47 o 
   4  11   0     1810.98     1831.65     69.13 o 
   5  11   0      748.44      731.42     49.09 o 
   6  11   0       11.46        7.77     21.75 o 
   7  11   0       47.67       76.12     29.83 o 
   0  12   0     1590.26     1661.37     68.36 o 
   1  12   0      247.71      259.89     26.42 o 
   2  12   0        3.68      -10.25     17.09 o 
   3  12   0      192.70      206.62     30.45 o 
   4  12   0       14.06       -0.62     17.71 o 
   5  12   0       82.08       63.39     25.79 o 
   6  12   0      230.06      289.89     39.46 o 
   1  13   0      266.24      215.32     32.00 o 
   2  13   0      695.05      639.13     47.23 o 
   3  13   0      522.38      503.35     43.19 o 
   4  13   0      214.97      279.02     36.66 o 
   5  13   0       22.62       56.86     27.03 o 
   6  13   0        2.40      -14.60     23.92 o 
   0  14   0       31.82       17.09     21.13 o 
   1  14   0      119.75      111.55     28.59 o 
   2  14   0      184.45      230.86     34.80 o 
   3  14   0        5.56        0.00     20.51 o 
   4  14   0      159.68      217.81     36.04 o 
   5  14   0       10.40       44.12     27.96 o 
   1  15   0       39.30       59.35     28.27 o 
   2  15   0        9.90       -9.94     20.20 o 
   3  15   0       45.68       17.09     22.99 o 
   4  15   0        2.17        9.94     26.10 o 
   5  15   0        5.11       22.37     27.96 o 
   0  16   0      141.76      126.15     33.87 o 
   1  16   0      265.89      228.37     38.53 o 
   2  16   0       18.63       77.37     29.21 o 
   3  16   0        3.36       14.91     24.24 o 
   4  16   0        6.51       10.56     26.72 o 
   1  17   0       17.43       13.67     26.41 o 
   2  17   0        4.28        5.28     25.17 o 
   3  17   0       23.01       75.19     32.94 o 
   1  18   0       25.31       57.79     32.00 o 
   2  18   0       39.39       79.54     33.87 o 
   1  19   0       30.29       73.95     36.66 o 
   1   0   1    11429.56    10851.76    218.12 o 
   2   0   1       96.25       74.57     16.16 o 
   3   0   1     5697.41     5917.28    125.30 o 
   4   0   1      272.04      283.24     25.36 o 
   5   0   1      197.96      172.73     25.59 o 
   6   0   1       10.54       10.06     22.22 o 
   7   0   1       36.28       24.86     26.56 o 
   8   0   1        9.78      -29.46     29.46 o 
   0   1   1     3024.22     2535.50    127.52 o 
   1   1   1     4140.08     3683.51     47.44 o 
   2   1   1     3071.41     2816.45     53.59 o 
   3   1   1      308.66      287.75     18.51 o 
   4   1   1      140.98      162.51     17.48 o 
   5   1   1       93.65       57.29     14.50 o 
   6   1   1      278.25      266.15     24.25 o 
   7   1   1       20.12       -0.58     17.26 o 
   8   1   1       16.41      -29.76     29.76 o 
   0   2   1      610.89      592.74      9.35 o 
   1   2   1     7878.49     7641.28     57.73 o 
   2   2   1     1401.20     1292.60     22.82 o 
   3   2   1     1602.85     1585.94     53.72 o 
   4   2   1       10.83       -8.79     10.50 o 
   5   2   1      404.16      382.31     23.36 o 
   6   2   1      129.26      112.87     19.37 o 
   7   2   1       26.96       19.38     18.43 o 
   8   2   1       13.88      -24.24     36.97 o 
   0   3   1     5662.12     5344.25     54.76 o 
   1   3   1       81.19       79.39      4.19 o 
   2   3   1     1342.82     1353.00     19.62 o 
   3   3   1     1062.26     1075.13     26.56 o 
   4   3   1     1051.68      990.65     20.20 o 
   5   3   1       54.87       54.22      6.20 o 
   6   3   1      284.03      282.68     13.34 o 
   7   3   1       28.51       19.19     18.33 o 
   0   4   1      419.74      387.18     10.55 o 
   1   4   1      775.07      763.90      9.64 o 
   2   4   1      275.21      288.88     12.27 o 
   3   4   1      430.52      434.41     12.86 o 
   4   4   1      933.19      933.10     20.10 o 
   5   4   1       92.53       93.64      9.00 o 
   6   4   1      103.01      116.96     11.03 o 
   7   4   1        2.01       20.54     17.54 o 
   0   5   1     3011.76     3027.73     36.89 o 
   1   5   1      502.17      490.55      9.03 o 
   2   5   1      673.67      675.84     11.59 o 
   3   5   1      121.79      137.83      8.87 o 
   4   5   1       97.84       87.72      8.70 o 
   5   5   1       51.84       41.11      8.95 o 
   6   5   1       63.64       63.27      9.69 o 
   7   5   1       11.24        8.65     34.76 o 
   0   6   1      536.75      523.13     14.05 o 
   1   6   1       42.38       39.54      4.53 o 
   2   6   1     1304.17     1342.12     16.42 o 
   3   6   1      202.23      190.72      9.32 o 
   4   6   1      115.77      116.78      9.86 o 
   5   6   1       86.30       88.65     11.28 o 
   6   6   1      131.52      136.32     21.77 o 
   7   6   1       58.25       42.01     47.78 o 
   0   7   1       13.91        7.48      6.30 o 
   1   7   1      681.13      706.10     12.59 o 
   2   7   1        4.15       -1.47      4.07 o 
   3   7   1      156.68      171.31      6.23 o 
   4   7   1       19.89       18.95      7.74 o 
   5   7   1       20.09       23.77     12.49 o 
   6   7   1       33.04       46.60     12.47 o 
   7   7   1       28.71       32.88     13.72 o 
   0   8   1     4030.64     4396.49     54.91 o 
   1   8   1     1912.43     1954.63     22.86 o 
   2   8   1     1345.93     1401.17     19.33 o 
   3   8   1      214.01      217.85      7.87 o 
   4   8   1       74.16       69.52      8.67 o 
   5   8   1      194.60      166.49     16.17 o 
   6   8   1       13.73       -2.28     15.84 o 
   7   8   1        4.14        3.10     13.38 o 
   0   9   1       32.78       32.76      7.65 o 
   1   9   1      354.57      365.44     10.43 o 
   2   9   1       65.96       67.65      6.55 o 
   3   9   1       73.08       79.23      6.45 o 
   4   9   1      170.97      178.95     12.25 o 
   5   9   1       10.89       -2.21     12.19 o 
   6   9   1       11.98       18.86     15.22 o 
   7   9   1       42.93       31.32     16.46 o 
   0  10   1      141.12      143.31     10.95 o 
   1  10   1      567.80      614.81     20.78 o 
   2  10   1       61.81       62.11      8.38 o 
   3  10   1      135.56      152.88      8.89 o 
   4  10   1        5.66        3.64      9.05 o 
   5  10   1      617.24      633.66     31.09 o 
   6  10   1       15.51       22.74     15.71 o 
   7  10   1       49.53       69.72     18.98 o 
   0  11   1      197.95      171.58     18.01 o 
   1  11   1       90.31       92.99     11.57 o 
   2  11   1      455.04      469.29     21.39 o 
   3  11   1      289.85      311.28     16.16 o 
   4  11   1      160.95      160.83     10.59 o 
   5  11   1       59.21       41.69     16.58 o 
   6  11   1       30.59       41.28     23.15 o 
   7  11   1        7.02       -4.22     17.44 o 
   0  12   1        6.39        3.18     12.74 o 
   1  12   1      105.19      108.14     12.89 o 
   2  12   1      160.99      167.54     22.22 o 
   3  12   1      118.69      106.71     18.56 o 
   4  12   1      144.34      136.26     19.76 o 
   5  12   1       96.28       54.04     36.20 o 
   6  12   1      196.39      230.17     26.13 o 
   0  13   1      100.50      110.15     20.20 o 
   1  13   1      414.13      453.23     29.66 o 
   2  13   1       93.87       70.65     18.12 o 
   3  13   1      202.00      198.54     23.29 o 
   4  13   1      207.04      200.03     23.68 o 
   5  13   1       62.81       41.79     18.46 o 
   6  13   1       38.79       72.34     22.48 o 
   0  14   1       32.02       44.44     15.90 o 
   1  14   1      610.62      611.03     50.49 o 
   2  14   1      183.91      195.52     23.84 o 
   3  14   1       35.85       50.39     17.73 o 
   4  14   1       97.47      162.42     23.58 o 
   5  14   1       22.70       29.07     28.74 o 
   0  15   1       38.38       27.60     17.68 o 
   1  15   1      129.31      128.84     27.96 o 
   2  15   1      122.07      127.79     21.96 o 
   3  15   1        3.61      -14.72     14.72 o 
   4  15   1        6.32       25.50     19.33 o 
   5  15   1       17.50       19.89     27.96 o 
   0  16   1       11.46       -8.70     24.86 o 
   1  16   1       11.84       10.88     24.08 o 
   2  16   1       38.21       23.15     18.46 o 
   3  16   1       39.07       15.99     18.12 o 
   4  16   1       27.95       50.99     20.65 o 
   0  17   1       33.26       38.53     28.27 o 
   1  17   1       28.30       43.16     39.77 o 
   2  17   1        4.27        1.11     29.05 o 
   3  17   1       43.60       44.05     20.84 o 
   1  18   1        9.64       10.47     20.62 o 
   2  18   1        6.32        8.54     21.53 o 
   1  19   1       18.13       35.73     34.80 o 
   0   0   2    10583.55    10263.17    166.08 o 
   1   0   2    33125.74    30950.44    535.64 o 
   2   0   2     3416.37     3267.75     98.81 o 
   3   0   2      299.76      311.33     32.00 o 
   4   0   2        5.48       -2.07     13.00 o 
   5   0   2     1673.85     1682.46     65.36 o 
   6   0   2        1.05       -2.20     19.52 o 
   7   0   2       82.39       39.67     32.31 o 
   0   1   2      199.95      177.77      9.48 o 
   1   1   2     9595.04     9096.97     81.39 o 
   2   1   2     5277.52     5120.71     83.08 o 
   3   1   2      399.09      414.26     36.96 o 
   4   1   2      118.92      127.54     16.30 o 
   5   1   2       26.47       13.54     12.32 o 
   6   1   2       85.20       63.57     17.52 o 
   7   1   2       33.49       -2.85     17.38 o 
   8   1   2       65.75      -31.07     53.13 o 
   0   2   2       38.94       39.28      3.90 o 
   1   2   2      401.65      367.33     12.93 o 
   2   2   2     2271.54     2254.98     28.19 o 
   3   2   2        9.49       15.54     12.67 o 
   4   2   2      359.56      369.59     23.19 o 
   5   2   2      258.17      262.28     24.18 o 
   6   2   2      686.91      675.46     20.83 o 
   7   2   2        8.24       -5.38     17.14 o 
   8   2   2       41.45      -19.52     35.89 o 
   0   3   2     3389.56     3408.75     39.49 o 
   1   3   2     2033.59     1917.67     17.73 o 
   2   3   2     1052.05      997.91     16.44 o 
   3   3   2      652.35      667.00     21.83 o 
   4   3   2      369.21      385.71     11.03 o 
   5   3   2      288.08      286.03     15.16 o 
   6   3   2       94.15       95.31      7.89 o 
   7   3   2       49.57       44.77     19.36 o 
   8   3   2       10.18       22.68     38.53 o 
   0   4   2      703.61      705.59     16.71 o 
   1   4   2     1218.77     1168.02     13.63 o 
   2   4   2     1539.45     1478.36     15.98 o 
   3   4   2       14.65       24.84      6.19 o 
   4   4   2      145.15      165.94      9.15 o 
   5   4   2       50.20       59.62      7.76 o 
   6   4   2       54.50       52.32      8.53 o 
   7   4   2       47.56        3.82     24.88 o 
   0   5   2     4423.14     4192.88     64.40 o 
   1   5   2      530.03      538.61      9.24 o 
   2   5   2      260.21      260.40      7.70 o 
   3   5   2      136.92      147.03      7.94 o 
   4   5   2      330.09      338.05     13.61 o 
   5   5   2       55.82       57.38     13.43 o 
   6   5   2       74.65       86.82     12.17 o 
   7   5   2       15.44      -32.52     32.52 o 
   0   6   2     3762.66     3835.53     58.05 o 
   1   6   2     1524.34     1454.61     17.14 o 
   2   6   2      745.00      753.22     19.73 o 
   3   6   2      259.86      258.44      8.24 o 
   4   6   2      149.24      129.77      9.20 o 
   5   6   2       98.85      106.68     10.47 o 
   6   6   2       69.52       85.80     18.90 o 
   7   6   2       20.04      106.61     43.97 o 
   0   7   2      479.72      454.03     14.47 o 
   1   7   2     1134.90     1222.60     16.62 o 
   2   7   2      393.24      393.74     15.38 o 
   3   7   2       44.36       43.32      5.62 o 
   4   7   2      123.71      107.41      9.99 o 
   5   7   2       37.95       29.82     13.40 o 
   6   7   2       64.48       50.54     12.80 o 
   7   7   2        3.76       13.21     13.18 o 
   0   8   2       56.94       52.57      9.79 o 
   1   8   2      637.57      720.90     14.42 o 
   2   8   2      811.75      827.59     14.89 o 
   3   8   2      254.90      259.64      8.46 o 
   4   8   2       68.74       62.83     11.19 o 
   5   8   2      124.29      133.46     19.59 o 
   6   8   2        9.95        3.04     15.07 o 
   7   8   2       47.77       55.50     15.80 o 
   0   9   2       38.43       40.20      7.86 o 
   1   9   2      329.18      384.27     10.88 o 
   2   9   2      517.83      529.31     13.15 o 
   3   9   2       26.20       25.75      5.56 o 
   4   9   2      588.41      604.09     19.37 o 
   5   9   2      111.34      119.90     16.90 o 
   6   9   2       95.70       96.71     17.12 o 
   7   9   2        5.93        4.34     15.48 o 
   0  10   2        0.84       -0.14      7.08 o 
   1  10   2       99.11       91.03      8.70 o 
   2  10   2       57.74       51.58      8.27 o 
   3  10   2       10.07        1.91      5.77 o 
   4  10   2      796.18      803.09     51.62 o 
   5  10   2       78.24       80.15     16.80 o 
   6  10   2       75.63      107.95     19.00 o 
   7  10   2       10.09       -0.34     19.42 o 
   0  11   2       20.02       44.06     13.72 o 
   1  11   2      137.34      127.77     12.68 o 
   2  11   2      319.75      334.97     39.91 o 
   3  11   2        4.48       -8.29      8.29 o 
   4  11   2      794.56      774.19     19.58 o 
   5  11   2      238.19      281.02     24.44 o 
   6  11   2      153.94      106.58     20.53 o 
   7  11   2        4.94      -13.86     17.76 o 
   0  12   2      248.43      254.13     19.74 o 
   1  12   2       21.32       19.94     10.45 o 
   2  12   2      277.79      249.80     22.85 o 
   3  12   2      331.60      326.72     29.67 o 
   4  12   2      154.68      168.36     20.86 o 
   5  12   2       48.23       58.10     18.46 o 
   6  12   2       55.08       67.40     20.74 o 
   0  13   2       55.91       38.99     22.81 o 
   1  13   2      414.08      427.34     22.87 o 
   2  13   2     1306.60     1239.40     55.62 o 
   3  13   2      174.30      167.47     21.53 o 
   4  13   2      122.71      133.04     21.19 o 
   5  13   2       13.35       29.28     16.98 o 
   6  13   2        5.04       12.87     18.45 o 
   0  14   2       22.39       38.22     23.30 o 
   1  14   2      125.69      150.86     17.57 o 
   2  14   2      151.17       91.42     30.92 o 
   3  14   2       60.37       69.31     18.76 o 
   4  14   2       13.31       -0.51     15.80 o 
   5  14   2       13.71       -3.21     17.87 o 
   0  15   2       56.11       50.96     24.86 o 
   1  15   2       71.57       91.39     21.13 o 
   2  15   2       27.22       20.61     16.63 o 
   3  15   2       56.70       71.24     20.03 o 
   4  15   2       47.10       59.17     20.75 o 
   5  15   2       36.07       28.27     27.96 o 
   0  16   2       99.04       95.08     30.76 o 
   1  16   2       17.36       28.50     25.79 o 
   2  16   2       64.56       49.39     19.44 o 
   3  16   2       44.31       31.51     18.89 o 
   4  16   2       42.60       84.00     42.26 o 
   0  17   2       14.90        0.00     23.92 o 
   1  17   2      138.16      171.93     27.81 o 
   2  17   2        9.22       28.24     20.47 o 
   3  17   2       14.14       38.29     19.52 o 
   0  18   2       27.48       44.12     33.25 o 
   1  18   2       20.43       70.84     33.56 o 
   2  18   2       38.19       49.36     22.90 o 
   1  19   2       23.91       32.00     33.87 o 
   1   0   3      742.57      810.21     17.83 o 
   2   0   3     4375.28     4267.83     86.01 o 
   3   0   3      932.43      887.39     49.09 o 
   4   0   3       12.01        8.70     19.89 o 
   5   0   3       50.82       72.39     21.18 o 
   6   0   3        2.17       -1.21     28.12 o 
   7   0   3       56.47       29.04     37.75 o 
   0   1   3    13883.90    12944.24    246.39 o 
   1   1   3    15673.76    14818.04    108.04 o 
   2   1   3      934.84      877.33     23.75 o 
   3   1   3     3000.27     3150.83     63.58 o 
   4   1   3       53.66       50.04     13.57 o 
   5   1   3      103.12       93.75     15.20 o 
   6   1   3       41.71       34.85     15.95 o 
   7   1   3       98.74       53.43     30.27 o 
   0   2   3     1877.16     1738.37     23.48 o 
   1   2   3     4142.88     3795.66     35.14 o 
   2   2   3      569.07      572.27      9.18 o 
   3   2   3      959.80     1027.36     28.66 o 
   4   2   3      603.26      551.91     28.16 o 
   5   2   3      199.95      195.47     12.78 o 
   6   2   3       11.43       21.54      9.19 o 
   7   2   3       56.48       20.61     20.41 o 
   8   2   3        9.27      -45.99     45.99 o 
   0   3   3        8.75        9.63      7.40 o 
   1   3   3      166.49      147.79      4.86 o 
   2   3   3     1593.71     1646.21     21.83 o 
   3   3   3     3526.53     3690.84     45.39 o 
   4   3   3       80.66      102.11      6.90 o 
   5   3   3        8.63        6.76      5.40 o 
   6   3   3       35.66       33.08      8.01 o 
   7   3   3      161.68      200.77     35.76 o 
   0   4   3      152.92      140.61      8.25 o 
   1   4   3       11.61        5.60      3.41 o 
   2   4   3      582.03      549.02      8.52 o 
   3   4   3      325.67      325.72     15.66 o 
   4   4   3      865.86      909.23     20.84 o 
   5   4   3      286.20      277.97     12.50 o 
   6   4   3      398.96      366.41     24.40 o 
   7   4   3       22.30        3.92     52.41 o 
   0   5   3        0.13       -3.56      5.08 o 
   1   5   3      578.44      587.61     10.65 o 
   2   5   3      547.39      580.88     14.72 o 
   3   5   3      351.87      326.73     11.38 o 
   4   5   3      141.01      143.60      9.92 o 
   5   5   3      216.67      204.41      9.65 o 
   6   5   3       50.04       43.43     11.43 o 
   7   5   3        6.28        2.43     14.50 o 
   0   6   3      709.66      780.92     18.20 o 
   1   6   3      451.07      473.65      9.94 o 
   2   6   3      423.44      451.19     10.62 o 
   3   6   3      115.65      118.91      6.61 o 
   4   6   3      602.40      591.97     31.51 o 
   5   6   3       25.20       21.56      7.46 o 
   6   6   3       26.62       21.72      9.65 o 
   7   6   3        4.45      -15.54     15.54 o 
   0   7   3     1314.84     1363.62     26.08 o 
   1   7   3      570.63      616.20     11.92 o 
   2   7   3      683.43      753.53     16.19 o 
   3   7   3      141.25      150.50      6.42 o 
   4   7   3      168.25      168.89     16.06 o 
   5   7   3        4.89        8.02     13.93 o 
   6   7   3       90.02      100.86     14.92 o 
   7   7   3       15.02        6.52     18.95 o 
   0   8   3      493.73      541.75     15.80 o 
   1   8   3      235.11      253.72      8.76 o 
   2   8   3      383.98      386.36     10.84 o 
   3   8   3       57.32       63.19      5.93 o 
   4   8   3       41.81       49.59     10.19 o 
   5   8   3      134.35      145.12     15.57 o 
   6   8   3       29.63       25.04     14.31 o 
   7   8   3        7.78       18.18     15.16 o 
   0   9   3      263.12      275.29     12.11 o 
   1   9   3      511.91      523.05     12.54 o 
   2   9   3      439.12      430.80     15.99 o 
   3   9   3       84.76       82.56      6.83 o 
   4   9   3      312.40      308.47     20.13 o 
   5   9   3       40.73       49.95     13.75 o 
   6   9   3       23.00       10.28     22.92 o 
   7   9   3       82.51      126.91     20.43 o 
   0  10   3     1711.91     1827.37     35.03 o 
   1  10   3      410.05      432.82     14.87 o 
   2  10   3       26.73       17.99      7.90 o 
   3  10   3      603.36      604.39     21.57 o 
   4  10   3     1185.05     1156.92     23.07 o 
   5  10   3      217.68      258.40     22.41 o 
   6  10   3       34.52       25.39     19.73 o 
   7  10   3       71.66       96.47     22.99 o 
   0  11   3      179.35      170.27     20.88 o 
   1  11   3       69.30       84.88     11.62 o 
   2  11   3        1.85       -1.71     11.22 o 
   3  11   3      450.83      449.84     21.70 o 
   4  11   3       26.38       34.25      9.04 o 
   5  11   3       89.76       57.85     17.00 o 
   6  11   3        5.70       17.70     17.07 o 
   7  11   3       38.27       20.56     19.62 o 
   0  12   3       24.87       39.40     23.30 o 
   1  12   3      135.91      146.81     14.02 o 
   2  12   3      267.79      237.02     22.73 o 
   3  12   3      977.26      913.91     38.89 o 
   4  12   3      167.02      186.17     21.92 o 
   5  12   3       70.17       86.81     26.10 o 
   6  12   3        0.97       -1.96     17.25 o 
   0  13   3      107.95       82.70     22.68 o 
   1  13   3      222.45      211.78     18.35 o 
   2  13   3      324.37      327.11     51.11 o 
   3  13   3        8.77       22.97     15.14 o 
   4  13   3       48.83       35.62     17.13 o 
   5  13   3       47.75       62.40     18.83 o 
   6  13   3       35.04       45.44     39.46 o 
   0  14   3      248.62      187.98     32.31 o 
   1  14   3      554.86      556.00     26.99 o 
   2  14   3      420.95      338.95     28.12 o 
   3  14   3       88.90       98.59     20.43 o 
   4  14   3        9.21        4.19     17.12 o 
   5  14   3        6.39      -11.96     17.03 o 
   0  15   3      111.03       94.77     27.96 o 
   1  15   3       60.09       59.84     15.21 o 
   2  15   3       55.29       20.25     17.29 o 
   3  15   3       85.83       66.78     19.90 o 
   4  15   3       50.56       50.44     26.88 o 
   0  16   3       11.00      -16.78     24.24 o 
   1  16   3       29.36       49.86     15.94 o 
   2  16   3       72.73       83.32     21.40 o 
   3  16   3      112.75      191.22     38.68 o 
   4  16   3       12.97       25.67     19.00 o 
   0  17   3      111.89      149.76     34.49 o 
   1  17   3        6.57       -0.62     25.48 o 
   2  17   3       15.49       12.18     27.03 o 
   3  17   3       12.77       13.74     19.10 o 
   0  18   3       71.33       73.33     34.18 o 
   1  18   3       32.50      -15.54     27.65 o 
   2  18   3       44.06       22.11     22.63 o 
   0  19   3        0.02      -29.83     29.83 o 
   1  19   3        3.92       10.87     29.83 o 
   0   0   4    30373.90    28237.73    372.40 o 
   1   0   4      349.59      306.09      9.99 o 
   2   0   4       90.73       53.60     11.50 o 
   3   0   4       87.35      111.23     23.92 o 
   4   0   4       52.02       34.49     21.13 o 
   5   0   4        3.61       12.98     16.80 o 
   6   0   4     1305.22     1201.87     60.97 o 
   7   0   4        1.60      -21.59     29.67 o 
   0   1   4    28194.76    26334.42    347.57 o 
   1   1   4     3922.81     3831.46     31.09 o 
   2   1   4      765.39      754.36     10.42 o 
   3   1   4      392.89      404.99     20.91 o 
   4   1   4      780.08      772.64     31.75 o 
   5   1   4       47.46       38.78     16.07 o 
   6   1   4       35.97       47.74     17.00 o 
   7   1   4        1.15      -16.50     16.50 o 
   0   2   4      280.75      241.42     18.38 o 
   1   2   4     7203.85     6896.87     56.12 o 
   2   2   4     3571.69     3582.46     32.59 o 
   3   2   4       99.44      108.35      4.60 o 
   4   2   4      112.96      130.95     15.52 o 
   5   2   4      436.07      481.43     19.36 o 
   6   2   4      327.78      333.91     21.58 o 
   7   2   4       15.46        9.35     20.81 o 
   0   3   4      847.47      751.27     15.37 o 
   1   3   4     1852.80     1720.07     17.85 o 
   2   3   4     1205.40     1238.41     18.76 o 
   3   3   4     1185.40     1119.60     16.25 o 
   4   3   4       43.12       40.56      5.65 o 
   5   3   4      132.36      130.99      8.41 o 
   6   3   4       46.15       44.62     11.69 o 
   7   3   4       57.96       52.87     41.76 o 
   0   4   4      256.65      284.97      9.61 o 
   1   4   4     1466.25     1474.93     16.42 o 
   2   4   4     2587.70     2707.14     24.41 o 
   3   4   4      280.32      313.53     18.02 o 
   4   4   4      144.73      145.18      7.26 o 
   5   4   4      262.89      247.43      9.80 o 
   6   4   4       78.34       82.91      9.79 o 
   7   4   4        4.50      -17.06     24.86 o 
   0   5   4     1016.07      974.79     18.99 o 
   1   5   4      515.73      503.97     10.04 o 
   2   5   4       71.87       77.59      5.43 o 
   3   5   4     2373.30     2477.91     33.86 o 
   4   5   4      123.72      141.74      8.63 o 
   5   5   4       78.10       71.96      7.88 o 
   6   5   4      262.09      280.51     21.80 o 
   7   5   4       27.54       44.43     18.33 o 
   0   6   4     4580.01     4822.91     58.78 o 
   1   6   4      890.25      897.76     15.46 o 
   2   6   4      106.32      107.81      6.39 o 
   3   6   4      301.92      326.13     10.36 o 
   4   6   4       31.38       30.82      7.04 o 
   5   6   4      207.51      202.46     10.81 o 
   6   6   4      135.28      165.79     18.57 o 
   7   6   4      113.59      127.39     23.61 o 
   0   7   4     9478.00    10335.73    113.51 o 
   1   7   4       67.98       62.15      5.61 o 
   2   7   4      838.10      832.88     14.98 o 
   3   7   4      166.80      167.95      7.09 o 
   4   7   4      286.48      283.25     24.53 o 
   5   7   4        1.82       16.28     11.53 o 
   6   7   4       21.70        5.69     11.49 o 
   7   7   4       28.74       33.87     20.51 o 
   0   8   4      385.51      374.18     15.02 o 
   1   8   4     1679.51     1775.85     21.85 o 
   2   8   4      319.42      331.55     11.14 o 
   3   8   4       27.34       23.79      5.11 o 
   4   8   4        4.12       -2.40      8.13 o 
   5   8   4      194.28      201.08     19.57 o 
   6   8   4       59.22       52.91     14.20 o 
   7   8   4        4.74        0.46     14.83 o 
   0   9   4       38.58       40.50      8.68 o 
   1   9   4     1302.93     1369.22     19.79 o 
   2   9   4       66.30       75.05      6.91 o 
   3   9   4      160.85      163.08      9.22 o 
   4   9   4       69.06       71.49     11.49 o 
   5   9   4      219.86      252.49     19.97 o 
   6   9   4        9.26       17.94     16.20 o 
   7   9   4       58.96       70.20     18.34 o 
   0  10   4       79.11       72.55     16.32 o 
   1  10   4      300.07      272.02     14.36 o 
   2  10   4      737.16      738.08     19.40 o 
   3  10   4       66.71       73.18      8.52 o 
   4  10   4       22.85       10.13      7.23 o 
   5  10   4      126.95      120.93     17.95 o 
   6  10   4        4.22       14.70     15.27 o 
   7  10   4        3.43      -12.87     16.47 o 
   0  11   4        6.00       19.04     13.95 o 
   1  11   4      278.98      323.17     18.34 o 
   2  11   4      741.96      760.08     29.58 o 
   3  11   4      322.76      339.05     19.71 o 
   4  11   4      186.40      159.54     11.99 o 
   5  11   4      103.30       85.35     18.34 o 
   6  11   4       79.21       85.75     29.67 o 
   7  11   4       50.09       40.65     20.79 o 
   0  12   4      336.19      316.90     44.90 o 
   1  12   4      569.42      548.86     22.18 o 
   2  12   4      588.93      573.71     30.85 o 
   3  12   4       55.03       41.82     16.59 o 
   4  12   4      272.49      241.53     24.06 o 
   5  12   4       25.38       28.72     16.68 o 
   6  12   4        0.90       28.76     18.80 o 
   0  13   4       22.31       27.80     18.11 o 
   1  13   4      529.13      443.20     21.44 o 
   2  13   4      946.64      900.14     39.77 o 
   3  13   4      102.11      127.33     19.98 o 
   4  13   4       55.90       45.20     17.60 o 
   5  13   4       36.05       31.44     17.88 o 
   6  13   4       11.98        4.64     18.96 o 
   0  14   4       24.18        1.14     30.76 o 
   1  14   4       58.33       73.01     17.40 o 
   2  14   4      234.40      185.92     30.76 o 
   3  14   4       22.81       23.63     16.53 o 
   4  14   4       57.41       45.21     18.68 o 
   5  14   4       24.14       31.37     19.64 o 
   0  15   4       37.60       -0.31     23.92 o 
   1  15   4      394.89      378.15     29.82 o 
   2  15   4      175.12      168.98     24.44 o 
   3  15   4       54.31       67.04     19.99 o 
   4  15   4       23.38       15.40     18.34 o 
   0  16   4      100.81      111.55     31.69 o 
   1  16   4       50.38       33.37     19.64 o 
   2  16   4       44.74       70.61     20.69 o 
   3  16   4       22.06        8.17     18.34 o 
   4  16   4        0.17       36.11     41.48 o 
   0  17   4       82.62       24.55     27.65 o 
   1  17   4       67.63      108.84     31.07 o 
   2  17   4       80.72      153.55     27.81 o 
   3  17   4       26.63       50.07     21.53 o 
   0  18   4       11.45       61.83     32.31 o 
   1  18   4       52.41       64.01     34.49 o 
   2  18   4       75.15       56.55     32.62 o 
   0  19   4       14.71      -11.19     31.38 o 
   1  19   4       62.84       91.35     36.66 o 
   0  20   4        0.01        0.00     31.69 o 
   1   0   5        2.43        5.24      5.48 o 
   2   0   5      456.31      441.28     14.31 o 
   3   0   5      163.54      210.66     27.34 o 
   4   0   5      179.01      184.87     30.76 o 
   5   0   5      107.39       93.65     22.26 o 
   6   0   5      169.97      166.90     31.06 o 
   7   0   5       53.33       25.54     26.76 o 
   0   1   5     2095.82     1862.98     27.80 o 
   1   1   5     5267.36     5135.15     47.31 o 
   2   1   5     3536.54     3611.63     38.10 o 
   3   1   5      154.44      173.89      7.64 o 
   4   1   5      401.17      374.24     23.25 o 
   5   1   5      528.66      505.19     34.05 o 
   6   1   5      283.53      324.59     28.05 o 
   7   1   5       57.40       24.04     33.59 o 
   0   2   5    19264.73    18567.68    436.24 o 
   1   2   5      259.91      256.31      6.99 o 
   2   2   5     2843.27     2864.73     28.77 o 
   3   2   5       61.07       54.94      3.96 o 
   4   2   5      586.17      571.19     18.87 o 
   5   2   5      348.29      347.52     18.20 o 
   6   2   5       65.61       73.21     13.34 o 
   7   2   5       18.57       -5.71     42.14 o 
   0   3   5     3211.51     2942.73     74.93 o 
   1   3   5     2887.68     2883.41     29.06 o 
   2   3   5     1349.17     1252.36     13.92 o 
   3   3   5      899.02      908.25     15.04 o 
   4   3   5       51.98       53.52      5.05 o 
   5   3   5      912.55      930.12     16.44 o 
   6   3   5       60.09       68.28     10.90 o 
   7   3   5       40.79       62.76     15.23 o 
   0   4   5     5819.01     5814.81     69.09 o 
   1   4   5      209.40      205.52      6.48 o 
   2   4   5        7.56        5.48      3.72 o 
   3   4   5      960.02     1007.18     18.32 o 
   4   4   5      230.78      270.18      9.71 o 
   5   4   5      362.28      341.88     11.64 o 
   6   4   5      172.73      174.90     12.54 o 
   7   4   5       11.67        7.58     27.03 o 
   0   5   5     2397.03     2391.09     33.90 o 
   1   5   5       47.49       43.61      4.63 o 
   2   5   5     1644.81     1624.77     18.31 o 
   3   5   5      202.60      227.22     13.21 o 
   4   5   5      179.73      179.62      8.89 o 
   5   5   5      312.26      300.63     11.80 o 
   6   5   5        1.69        6.54      8.86 o 
   7   5   5       10.43        5.59     16.47 o 
   0   6   5      172.27      179.30      9.90 o 
   1   6   5       43.66       46.50      5.02 o 
   2   6   5      130.61      161.47      6.56 o 
   3   6   5       69.55       85.41      6.93 o 
   4   6   5        1.41        2.97      6.42 o 
   5   6   5       12.96        1.68      9.46 o 
   6   6   5       14.12       18.25     18.55 o 
   7   6   5       24.85       15.54     19.26 o 
   0   7   5     3407.29     3652.86     49.66 o 
   1   7   5     2380.08     2671.71     25.54 o 
   2   7   5      147.11      149.81      6.98 o 
   3   7   5      181.06      178.70      6.45 o 
   4   7   5       36.91       37.92      9.28 o 
   5   7   5      116.69      131.21     12.63 o 
   6   7   5      122.50      150.08     41.16 o 
   7   7   5       49.24       98.18     23.92 o 
   0   8   5     1479.41     1530.72     29.33 o 
   1   8   5        0.10       -1.81      4.50 o 
   2   8   5       64.54       73.38      6.36 o 
   3   8   5       38.78       32.46      5.59 o 
   4   8   5       97.23      109.95     11.60 o 
   5   8   5      149.60      121.31     23.32 o 
   6   8   5      204.05      206.82     19.27 o 
   7   8   5       26.92       19.21     22.99 o 
   0   9   5       26.37       18.59      7.82 o 
   1   9   5      866.90      853.11     15.22 o 
   2   9   5      318.65      326.69     12.33 o 
   3   9   5       88.11       91.55      7.93 o 
   4   9   5      202.72      196.71     14.54 o 
   5   9   5       20.17       23.01     19.56 o 
   6   9   5        6.98       33.45     15.04 o 
   7   9   5       25.67       26.41     16.92 o 
   0  10   5       24.18       25.37     13.33 o 
   1  10   5      141.36      137.04     10.15 o 
   2  10   5      472.81      434.54     14.04 o 
   3  10   5      112.70      109.43     10.19 o 
   4  10   5      330.88      300.18     12.66 o 
   5  10   5      113.71      103.39     17.65 o 
   6  10   5       52.67       50.88     16.98 o 
   7  10   5        2.37        8.27     17.68 o 
   0  11   5        0.59       -5.93     15.22 o 
   1  11   5        7.79        6.19      8.68 o 
   2  11   5       69.11       65.22     16.38 o 
   3  11   5      130.67      111.41     17.73 o 
   4  11   5        7.64       12.80     14.17 o 
   5  11   5      101.39       68.00     18.56 o 
   6  11   5       46.57       68.99     19.55 o 
   7  11   5       20.81       24.86     27.65 o 
   0  12   5       52.86       37.70     18.33 o 
   1  12   5      398.14      371.99     26.80 o 
   2  12   5      384.79      361.40     20.74 o 
   3  12   5      776.95      753.45     36.62 o 
   4  12   5      110.78       85.89     19.05 o 
   5  12   5      215.83      208.14     24.16 o 
   6  12   5       10.18       -2.40     17.38 o 
   0  13   5     1144.83     1218.47     49.69 o 
   1  13   5      850.90      836.50     51.21 o 
   2  13   5      351.83      336.91     27.44 o 
   3  13   5        0.92      -13.32     13.32 o 
   4  13   5       23.15       44.73     26.57 o 
   5  13   5      107.72      132.06     47.38 o 
   6  13   5        4.63      -10.25     26.41 o 
   0  14   5      357.87      305.03     37.60 o 
   1  14   5       69.22       59.52     16.70 o 
   2  14   5      339.24      356.44     37.75 o 
   3  14   5        1.62      -12.48     15.22 o 
   4  14   5      108.10      135.24     33.40 o 
   5  14   5       95.62      106.60     23.73 o 
   0  15   5        0.37       16.47     22.99 o 
   1  15   5        9.69       -4.92     14.18 o 
   2  15   5       56.59       52.74     20.66 o 
   3  15   5        4.77        8.41     16.56 o 
   4  15   5       47.86       75.13     32.78 o 
   0  16   5      248.61      222.78     37.91 o 
   1  16   5        2.51      -14.65     16.54 o 
   2  16   5       30.05       19.89     24.86 o 
   3  16   5       22.26       16.78     18.56 o 
   4  16   5       23.78       34.80     34.96 o 
   0  17   5       12.01       34.80     28.59 o 
   1  17   5        8.04       -7.18     19.57 o 
   2  17   5       24.40       11.81     29.21 o 
   3  17   5        1.39       -8.95     18.88 o 
   0  18   5       36.99      -26.10     26.10 o 
   1  18   5       17.32        1.26     25.32 o 
   2  18   5       10.28       34.49     30.14 o 
   0  19   5        0.03       26.41     31.69 o 
   1  19   5        7.93       22.99     32.94 o 
   0  20   5       17.97       50.34     38.22 o 
   0   0   6     4036.49     3542.03     56.79 o 
   1   0   6     8254.05     8040.47     92.79 o 
   2   0   6      913.84      844.92     22.19 o 
   3   0   6     5050.68     5336.30     87.65 o 
   4   0   6     1210.72     1136.58     62.76 o 
   5   0   6      213.74      198.23     38.53 o 
   6   0   6       43.73        1.74     20.96 o 
   7   0   6      223.79      140.88     84.98 o 
   0   1   6     2638.02     2533.31     38.10 o 
   1   1   6     8555.86     8345.86     67.94 o 
   2   1   6      645.68      670.95     12.56 o 
   3   1   6       24.55       29.97      4.13 o 
   4   1   6       15.72       11.13     11.65 o 
   5   1   6      176.65      171.00     21.92 o 
   6   1   6      119.27      110.91     16.84 o 
   7   1   6        8.74        5.84     33.90 o 
   0   2   6     4066.46     4092.13     73.02 o 
   1   2   6     3779.44     3647.47     36.83 o 
   2   2   6      554.09      526.79     13.03 o 
   3   2   6       75.06       75.13      5.00 o 
   4   2   6      423.43      415.90     12.10 o 
   5   2   6      464.41      483.69     12.75 o 
   6   2   6       20.86       20.45      7.21 o 
   7   2   6      129.10      127.37     17.10 o 
   0   3   6        2.03       10.71      6.15 o 
   1   3   6      579.61      578.65     11.23 o 
   2   3   6     1278.50     1316.47     15.64 o 
   3   3   6      645.81      608.08     12.79 o 
   4   3   6      592.37      582.47     13.52 o 
   5   3   6      706.61      713.69     22.03 o 
   6   3   6       20.45        4.38      7.80 o 
   7   3   6        3.73       17.51     28.22 o 
   0   4   6       98.06      104.29     11.69 o 
   1   4   6      851.07      874.90     14.50 o 
   2   4   6      559.27      563.56     10.08 o 
   3   4   6      543.43      556.63     13.39 o 
   4   4   6       40.55       36.92      6.02 o 
   5   4   6       81.42       80.96      7.58 o 
   6   4   6       25.53       20.35      9.10 o 
   7   4   6       17.49       33.87     17.71 o 
   0   5   6     5280.50     5432.11     67.17 o 
   1   5   6      566.93      525.17     11.52 o 
   2   5   6      884.24      836.46     13.22 o 
   3   5   6     1776.54     1802.86     25.69 o 
   4   5   6      210.06      203.48      9.60 o 
   5   5   6       93.24       90.16      8.58 o 
   6   5   6      311.94      300.93     16.33 o 
   7   5   6       14.07      -12.12     17.40 o 
   0   6   6      114.65      103.17     10.09 o 
   1   6   6      206.23      224.62      7.85 o 
   2   6   6      811.08      877.77     14.42 o 
   3   6   6      269.84      278.95     16.39 o 
   4   6   6      310.05      313.27     16.95 o 
   5   6   6      118.91      137.76     12.36 o 
   6   6   6        3.47       -7.10     10.46 o 
   7   6   6       61.82       65.87     22.06 o 
   0   7   6        9.69        1.52      6.82 o 
   1   7   6      151.18      152.25      7.57 o 
   2   7   6      132.74      128.93      6.90 o 
   3   7   6       15.21       13.50      4.27 o 
   4   7   6      123.11      134.66     11.49 o 
   5   7   6      223.44      223.43     14.72 o 
   6   7   6        9.15      -12.09     17.20 o 
   7   7   6       34.99       23.92     20.82 o 
   0   8   6     1344.11     1399.44     28.29 o 
   1   8   6      409.56      409.81     11.15 o 
   2   8   6      118.25      115.40      7.75 o 
   3   8   6      270.83      282.42     10.14 o 
   4   8   6      194.73      193.41     18.07 o 
   5   8   6      183.44      192.83     24.94 o 
   6   8   6      115.76       98.75     27.89 o 
   7   8   6       38.11       30.97     16.75 o 
   0   9   6       76.54       71.25      9.72 o 
   1   9   6      418.57      450.95     13.30 o 
   2   9   6      723.00      722.24     18.28 o 
   3   9   6      281.76      284.69     12.60 o 
   4   9   6      382.73      366.64     18.07 o 
   5   9   6       61.82       83.16     15.87 o 
   6   9   6       16.83       12.16     14.80 o 
   7   9   6       19.55       10.76     16.47 o 
   0  10   6        0.08       -6.40     12.52 o 
   1  10   6       80.05       84.68      9.92 o 
   2  10   6       98.72      100.75     10.14 o 
   3  10   6       96.03      104.07      9.52 o 
   4  10   6      297.35      262.23     15.91 o 
   5  10   6       82.71       67.65     17.19 o 
   6  10   6       18.14        7.10     15.15 o 
   7  10   6        6.10        3.23     18.22 o 
   0  11   6      213.87      238.07     22.54 o 
   1  11   6      173.89      180.49     14.76 o 
   2  11   6      937.49      904.70     26.57 o 
   3  11   6       42.27       71.50     29.67 o 
   4  11   6      354.20      339.59     49.56 o 
   5  11   6       18.05       12.73     15.38 o 
   6  11   6       33.07       58.93     26.41 o 
   7  11   6       26.45       41.32     29.21 o 
   0  12   6      111.60      116.96     20.30 o 
   1  12   6      187.61      183.00     15.88 o 
   2  12   6       12.57        3.43     11.24 o 
   3  12   6       37.64       37.29     16.26 o 
   4  12   6       75.64       82.13     22.22 o 
   5  12   6        3.95       -5.71     15.21 o 
   6  12   6       49.10       42.61     20.21 o 
   0  13   6      447.96      482.67     33.40 o 
   1  13   6       55.29       72.88     16.07 o 
   2  13   6      766.48      752.58     27.55 o 
   3  13   6      267.13      205.26     23.51 o 
   4  13   6       51.45       33.63     16.93 o 
   5  13   6       68.15       64.03     20.35 o 
   6  13   6       64.94       51.58     30.45 o 
   0  14   6      152.47      178.74     33.56 o 
   1  14   6      319.75      334.56     23.38 o 
   2  14   6       81.19       67.40     23.15 o 
   3  14   6      119.08       96.62     22.07 o 
   4  14   6        3.28      -11.79     16.34 o 
   5  14   6        4.20       30.45     27.81 o 
   0  15   6       22.16        4.97     22.06 o 
   1  15   6      209.00      177.65     21.38 o 
   2  15   6       28.92       66.80     29.83 o 
   3  15   6      114.98      107.18     40.86 o 
   4  15   6       22.86       53.80     21.42 o 
   0  16   6       66.73       40.70     27.65 o 
   1  16   6       44.14       41.79     22.22 o 
   2  16   6       78.84      106.26     32.62 o 
   3  16   6        9.77        4.27     16.90 o 
   0  17   6        3.51        8.70     26.41 o 
   1  17   6       27.76       30.22     19.98 o 
   2  17   6       40.23       32.94     30.14 o 
   3  17   6       16.53       59.04     30.45 o 
   0  18   6        8.83       44.12     32.31 o 
   1  18   6       14.64       49.53     22.92 o 
   2  18   6        9.36       60.28     31.69 o 
   0  19   6        0.07        8.70     32.62 o 
   1  19   6       83.39       75.66     26.72 o 
   0  20   6       68.53       25.17     36.66 o 
   1   0   7        4.70       -0.71      6.21 o 
   2   0   7       45.08       29.96     20.97 o 
   3   0   7        6.39       10.51     12.43 o 
   4   0   7      462.94      486.57     18.64 o 
   5   0   7       13.21        5.59      6.84 o 
   6   0   7      120.15      118.38     36.66 o 
   7   0   7        7.96       15.03     15.83 o 
   0   1   7     2197.85     2205.77     33.54 o 
   1   1   7     2454.38     2353.39     26.64 o 
   2   1   7     3498.06     3699.77     36.35 o 
   3   1   7     1328.73     1407.77     22.01 o 
   4   1   7      410.06      425.72     11.75 o 
   5   1   7      359.52      340.07      8.73 o 
   6   1   7       26.03       24.59     10.09 o 
   7   1   7      126.92      172.25     20.56 o 
   0   2   7     1755.10     1780.77     48.78 o 
   1   2   7     1840.50     1801.70     22.59 o 
   2   2   7     1730.22     1784.30     22.48 o 
   3   2   7     1458.67     1484.69     23.48 o 
   4   2   7      118.21      127.53      6.13 o 
   5   2   7      245.34      260.24     12.00 o 
   6   2   7       31.96       32.01      8.50 o 
   7   2   7        3.57       29.90     22.10 o 
   0   3   7     3844.00     3625.37     61.52 o 
   1   3   7     1079.36     1081.93     15.28 o 
   2   3   7      242.71      239.07      6.60 o 
   3   3   7      108.94       98.53      7.54 o 
   4   3   7     1356.92     1314.64     20.72 o 
   5   3   7     1096.44     1125.91     20.68 o 
   6   3   7        6.17        4.89     12.20 o 
   7   3   7       19.99       67.01     43.19 o 
   0   4   7      511.40      475.03     16.67 o 
   1   4   7      409.46      400.45     10.65 o 
   2   4   7     2974.20     2989.38     28.50 o 
   3   4   7      168.28      162.97      8.59 o 
   4   4   7      330.53      304.59     14.37 o 
   5   4   7       26.36       26.57      6.64 o 
   6   4   7      190.21      175.72     22.69 o 
   7   4   7        0.12        9.01     17.71 o 
   0   5   7      188.18      197.24     12.17 o 
   1   5   7      105.57       93.52      6.90 o 
   2   5   7        1.14       -3.78      4.04 o 
   3   5   7      921.10      917.97     17.23 o 
   4   5   7      297.36      288.68     11.02 o 
   5   5   7       19.28       12.62      8.70 o 
   6   5   7       20.05       27.32     11.35 o 
   7   5   7       11.66       22.68     19.26 o 
   0   6   7      359.48      369.77     16.38 o 
   1   6   7      206.71      221.84      8.30 o 
   2   6   7      352.74      351.74     10.72 o 
   3   6   7       98.11       97.89      4.90 o 
   4   6   7       97.15      110.43      8.75 o 
   5   6   7      246.13      251.50     15.01 o 
   6   6   7       30.91       38.54     22.85 o 
   7   6   7       18.02       16.78     20.20 o 
   0   7   7     4306.28     4216.88     59.60 o 
   1   7   7      820.46      891.99     15.49 o 
   2   7   7        0.70       -4.93      5.17 o 
   3   7   7      294.22      315.10      8.85 o 
   4   7   7       70.46       59.19      8.23 o 
   5   7   7       84.08       70.53     11.33 o 
   6   7   7      146.42      136.91     17.90 o 
   7   7   7      116.84       74.57     25.17 o 
   0   8   7     1596.02     1616.83     30.75 o 
   1   8   7      396.91      399.15     12.72 o 
   2   8   7      101.09      105.16      7.12 o 
   3   8   7      161.30      157.37      7.56 o 
   4   8   7      106.38      103.92     11.88 o 
   5   8   7       30.88       19.85     21.32 o 
   6   8   7       30.61       21.47     13.51 o 
   7   8   7        0.27       22.65     15.58 o 
   0   9   7      133.72      132.81     14.31 o 
   1   9   7       55.31       60.49      7.81 o 
   2   9   7      307.03      309.17     12.87 o 
   3   9   7      151.82      147.02     10.76 o 
   4   9   7      196.50      158.15     14.03 o 
   5   9   7      254.35      242.40     23.67 o 
   6   9   7       16.16       17.63     24.08 o 
   7   9   7        4.09       22.55     17.56 o 
   0  10   7       30.00        9.79     17.71 o 
   1  10   7      624.25      663.93     26.98 o 
   2  10   7       11.32        9.52      8.03 o 
   3  10   7      971.44     1037.20     29.54 o 
   4  10   7      279.30      281.28     14.17 o 
   5  10   7       24.90       50.57     16.02 o 
   6  10   7        3.87       -0.86     15.37 o 
   7  10   7       77.21       82.37     21.85 o 
   0  11   7      485.67      441.75     39.62 o 
   1  11   7      360.58      388.58     19.26 o 
   2  11   7      270.86      269.61     18.26 o 
   3  11   7      113.24      123.67     19.54 o 
   4  11   7       18.98       16.50     14.00 o 
   5  11   7      163.21      139.21     23.51 o 
   6  11   7       14.97       22.91     23.30 o 
   7  11   7        5.69       -8.70     29.21 o 
   0  12   7      325.02      310.26     26.50 o 
   1  12   7      108.49       98.02     17.80 o 
   2  12   7      265.64      238.85     18.77 o 
   3  12   7      166.41      180.26     23.04 o 
   4  12   7      159.89      147.29     21.50 o 
   5  12   7       64.83       57.47     18.78 o 
   6  12   7       42.60       38.94     19.98 o 
   0  13   7       12.32       10.04     16.93 o 
   1  13   7      437.71      418.65     24.22 o 
   2  13   7      223.10      210.68     19.29 o 
   3  13   7      125.18      131.20     21.52 o 
   4  13   7       20.70        2.39     16.47 o 
   5  13   7        0.19        2.47     17.56 o 
   0  14   7       14.25       45.55     23.77 o 
   1  14   7      664.25      697.24     31.78 o 
   2  14   7        5.91        3.14     14.61 o 
   3  14   7       25.85        8.22     23.92 o 
   4  14   7       19.81       27.62     18.88 o 
   5  14   7       15.19       17.05     30.76 o 
   0  15   7      142.87      197.30     35.73 o 
   1  15   7      345.24      367.52     40.78 o 
   2  15   7       31.76       29.01     20.20 o 
   3  15   7       20.77       15.54     24.86 o 
   4  15   7       30.16       33.23     20.62 o 
   0  16   7        7.46        3.11     25.17 o 
   1  16   7       68.52       86.22     22.01 o 
   2  16   7       29.11       73.64     32.00 o 
   3  16   7       57.22       81.10     32.62 o 
   0  17   7        1.66       10.56     26.41 o 
   1  17   7       42.77       46.31     20.50 o 
   2  17   7       11.08      -18.95     26.41 o 
   3  17   7       44.77      107.82     35.11 o 
   0  18   7       16.13       31.07     29.52 o 
   1  18   7        8.84      -11.87     19.11 o 
   2  18   7        5.06      -10.56     29.83 o 
   0  19   7        2.21        0.62     32.62 o 
   1  19   7        2.71       14.74     21.94 o 
   0  20   7       20.72       19.57     37.29 o 
   0   0   8       46.94       48.30      8.90 o 
   1   0   8     1677.36     1698.70     28.59 o 
   2   0   8    10323.05    10306.95    289.30 o 
   3   0   8        6.17        5.37      7.57 o 
   4   0   8      434.78      453.33     21.13 o 
   5   0   8      109.86      118.69     12.74 o 
   6   0   8        1.50       11.50     27.96 o 
   7   0   8       19.49       36.08     17.76 o 
   0   1   8     4508.70     4721.92     61.71 o 
   1   1   8      877.79      843.10     14.84 o 
   2   1   8      671.03      650.33      9.79 o 
   3   1   8      551.55      529.20     14.06 o 
   4   1   8       62.95       54.96      7.77 o 
   5   1   8      246.58      239.19     19.31 o 
   6   1   8      227.97      219.47     30.61 o 
   7   1   8       57.82       51.73     25.52 o 
   0   2   8     4954.60     4918.53     78.44 o 
   1   2   8     3499.18     3467.20     37.33 o 
   2   2   8      246.00      245.57      7.80 o 
   3   2   8      578.50      637.45     15.73 o 
   4   2   8      263.77      283.04     11.36 o 
   5   2   8      204.63      196.71     12.42 o 
   6   2   8      209.58      186.24     22.42 o 
   7   2   8       54.37       72.54     28.27 o 
   0   3   8     3254.63     3296.76     58.77 o 
   1   3   8     1359.96     1286.20     17.56 o 
   2   3   8     1288.24     1266.04     16.00 o 
   3   3   8        7.99        3.15      7.66 o 
   4   3   8      100.65       97.24     10.45 o 
   5   3   8       48.48       34.55      8.99 o 
   6   3   8       76.87       65.68     22.02 o 
   7   3   8       11.05        5.59     18.95 o 
   0   4   8     1104.51     1052.97     25.70 o 
   1   4   8     2329.21     2326.09     27.85 o 
   2   4   8      602.82      600.25     11.15 o 
   3   4   8      625.53      706.98     20.43 o 
   4   4   8      199.61      207.56      9.83 o 
   5   4   8       38.93       45.05      7.71 o 
   6   4   8       50.94       48.35     16.65 o 
   7   4   8        7.02        9.32     19.26 o 
   0   5   8     1387.14     1512.34     31.62 o 
   1   5   8     1014.86     1058.25     24.20 o 
   2   5   8     2204.26     2320.76     25.31 o 
   3   5   8       81.59      100.21     10.76 o 
   4   5   8      408.27      415.49     13.65 o 
   5   5   8      300.05      256.47     14.79 o 
   6   5   8        5.97       -0.44     10.47 o 
   7   5   8       57.80       56.55     21.75 o 
   0   6   8     2590.35     2731.21     47.55 o 
   1   6   8     2725.02     2953.51     34.49 o 
   2   6   8      115.91      130.37      7.60 o 
   3   6   8      405.12      398.59     12.44 o 
   4   6   8      209.25      201.36     10.38 o 
   5   6   8        6.83       14.05      9.69 o 
   6   6   8       42.32       40.28     13.37 o 
   7   6   8       48.94       26.72     21.44 o 
   0   7   8     1114.16     1220.16     25.59 o 
   1   7   8      636.35      643.59     13.99 o 
   2   7   8      747.87      831.97     16.71 o 
   3   7   8       34.25       41.52      5.22 o 
   4   7   8      100.86       92.41      9.74 o 
   5   7   8      117.98       98.66     14.74 o 
   6   7   8       22.83       10.79     12.96 o 
   7   7   8       14.20       10.87     21.75 o 
   0   8   8      623.67      663.29     19.83 o 
   1   8   8      104.21      116.69      7.44 o 
   2   8   8      186.56      182.71      9.02 o 
   3   8   8       56.21       60.64      6.21 o 
   4   8   8      441.09      408.70     14.41 o 
   5   8   8       14.33        1.59     12.08 o 
   6   8   8       18.89       14.29     14.50 o 
   7   8   8       30.04       14.45     16.48 o 
   0   9   8      245.36      251.42     20.18 o 
   1   9   8      181.63      191.96     11.45 o 
   2   9   8      452.76      475.66     16.08 o 
   3   9   8       78.15       72.78      8.14 o 
   4   9   8       62.35       59.63      8.14 o 
   5   9   8      149.44      154.65     20.75 o 
   6   9   8        4.43        4.23     15.14 o 
   7   9   8       13.95       20.75     18.23 o 
   0  10   8       10.50        1.37     11.87 o 
   1  10   8      177.07      170.38     13.64 o 
   2  10   8      169.10      181.57     12.61 o 
   3  10   8      311.49      286.82     14.81 o 
   4  10   8       15.69       -8.07     12.81 o 
   5  10   8       91.56       72.36     21.52 o 
   6  10   8        6.24      -13.52     15.60 o 
   7  10   8       15.15       42.26     29.83 o 
   0  11   8       29.78       24.92     14.29 o 
   1  11   8      220.09      227.84     17.27 o 
   2  11   8      107.80      114.15     14.55 o 
   3  11   8     1735.07     1715.77     46.13 o 
   4  11   8       52.65       39.29     15.46 o 
   5  11   8       36.28       23.37     17.56 o 
   6  11   8       13.70        7.91     17.78 o 
   0  12   8        0.07       -5.73     14.51 o 
   1  12   8      178.97      173.76     15.39 o 
   2  12   8      303.66      323.13     20.21 o 
   3  12   8       56.20       64.01     26.10 o 
   4  12   8      141.23      145.90     21.96 o 
   5  12   8        6.87       -6.66     16.36 o 
   6  12   8        0.06      -12.34     18.44 o 
   0  13   8      318.86      336.12     28.44 o 
   1  13   8      765.16      762.38     30.99 o 
   2  13   8       52.66       40.34     13.98 o 
   3  13   8       43.64       39.15     24.55 o 
   4  13   8        2.88      -14.86     14.86 o 
   5  13   8      207.32      287.23     29.08 o 
   0  14   8       13.72       14.27     17.88 o 
   1  14   8      185.98      206.22     20.41 o 
   2  14   8      295.24      250.10     26.88 o 
   3  14   8        6.79        3.73     22.06 o 
   4  14   8        6.57       37.60     28.59 o 
   5  14   8       44.44       96.32     34.80 o 
   0  15   8      164.77      141.68     34.49 o 
   1  15   8       38.63       26.57     17.20 o 
   2  15   8       66.42       71.54     25.94 o 
   3  15   8        8.03      -11.19     25.48 o 
   4  15   8        2.49       -7.15     24.86 o 
   0  16   8        2.64      -21.44     21.44 o 
   1  16   8       17.86       -1.90     17.73 o 
   2  16   8        2.49       -7.15     26.10 o 
   3  16   8       45.04       21.44     27.03 o 
   0  17   8       31.74       12.12     28.27 o 
   1  17   8        8.58      -14.91     17.64 o 
   2  17   8      108.34      133.30     39.15 o 
   0  18   8       10.97       49.71     32.62 o 
   1  18   8       22.11        9.69     21.01 o 
   2  18   8       42.51       16.78     30.76 o 
   0  19   8       34.83       -9.32     33.87 o 
   1  19   8       21.80       28.27     33.25 o 
   0  20   8        5.45       -1.55     32.94 o 
   1   0   9      430.25      420.32     24.59 o 
   2   0   9     2005.89     2115.64     32.77 o 
   3   0   9       68.22       71.82     11.03 o 
   4   0   9       77.25       77.37     13.05 o 
   5   0   9       23.14       22.68     11.19 o 
   6   0   9      125.88      144.77     25.48 o 
   7   0   9      280.60      328.11     34.49 o 
   0   1   9       70.14       84.75     10.86 o 
   1   1   9     2326.64     2362.45     26.37 o 
   2   1   9      521.42      508.63      9.38 o 
   3   1   9      286.16      279.04     10.47 o 
   4   1   9       94.75      110.14      8.32 o 
   5   1   9      585.57      618.40     17.45 o 
   6   1   9        1.12        6.91     15.63 o 
   7   1   9        9.07       29.52     21.75 o 
   0   2   9     3661.91     3813.04     58.36 o 
   1   2   9     3209.38     3180.90     35.97 o 
   2   2   9      252.30      258.05      6.98 o 
   3   2   9        0.69       -5.90      5.90 o 
   4   2   9      565.79      566.35     15.99 o 
   5   2   9       67.99       70.83      8.67 o 
   6   2   9       12.35      -11.22     17.87 o 
   7   2   9       54.80       61.83     22.68 o 
   0   3   9      159.96      154.15     17.24 o 
   1   3   9     2725.52     2777.57     53.61 o 
   2   3   9     1137.93     1127.21     16.95 o 
   3   3   9      223.58      236.83     13.59 o 
   4   3   9      299.88      275.97     13.94 o 
   5   3   9      104.63      105.21     18.75 o 
   6   3   9       85.42       98.10     19.92 o 
   7   3   9       36.69       55.00     22.99 o 
   0   4   9      225.52      249.88     13.36 o 
   1   4   9      549.03      549.04     12.77 o 
   2   4   9      268.37      280.01      8.37 o 
   3   4   9      264.81      261.63     13.85 o 
   4   4   9       51.37       49.07      9.74 o 
   5   4   9      415.58      385.58     39.69 o 
   6   4   9       18.82       25.22     16.54 o 
   7   4   9       13.10       22.68     21.13 o 
   0   5   9      144.95      162.00     12.25 o 
   1   5   9      583.13      602.68     17.13 o 
   2   5   9      579.33      597.19     12.23 o 
   3   5   9      423.62      389.91     17.05 o 
   4   5   9       20.26       17.34      9.11 o 
   5   5   9       61.22       77.27     18.34 o 
   6   5   9       43.43       -5.74     16.06 o 
   7   5   9       38.92       69.29     23.61 o 
   0   6   9      465.04      435.83     18.82 o 
   1   6   9       65.21       71.54      7.17 o 
   2   6   9      621.69      627.14     13.18 o 
   3   6   9       23.32       26.49      5.43 o 
   4   6   9      107.56      111.47     12.76 o 
   5   6   9      234.63      195.12     24.20 o 
   6   6   9       81.26       88.14     32.00 o 
   7   6   9       29.33       45.36     23.61 o 
   0   7   9      697.49      815.62     23.14 o 
   1   7   9      250.01      263.95     10.85 o 
   2   7   9      689.27      679.18     15.52 o 
   3   7   9      117.70      113.70      7.16 o 
   4   7   9       96.46       89.40     14.01 o 
   5   7   9      214.93      206.91     18.36 o 
   6   7   9       95.27       61.84     20.98 o 
   7   7   9       20.06       12.12     22.37 o 
   0   8   9        5.23        1.22      8.09 o 
   1   8   9       89.22       97.44      8.28 o 
   2   8   9      475.85      489.50     18.81 o 
   3   8   9       74.37       99.62      8.58 o 
   4   8   9       47.16       26.40     14.28 o 
   5   8   9       18.92       11.30     12.87 o 
   6   8   9        1.20       11.96     14.38 o 
   7   8   9       20.61       44.12     24.86 o 
   0   9   9       25.85       30.70     12.34 o 
   1   9   9      403.40      423.14     15.56 o 
   2   9   9       40.93       44.64      7.58 o 
   3   9   9      403.20      417.92     15.09 o 
   4   9   9       19.12       21.76     13.10 o 
   5   9   9      172.71      180.35     19.67 o 
   6   9   9       32.83       29.67     16.47 o 
   7   9   9       42.23       41.32     28.90 o 
   0  10   9      194.57      240.59     21.41 o 
   1  10   9      305.44      308.10     16.18 o 
   2  10   9      199.12      216.48     14.01 o 
   3  10   9      113.54       96.13     19.95 o 
   4  10   9       39.09       -7.50     18.17 o 
   5  10   9      109.85       87.14     21.13 o 
   6  10   9        6.78      -11.81     21.13 o 
   0  11   9      431.78      499.28     30.60 o 
   1  11   9       19.98       15.03      9.84 o 
   2  11   9      284.99      296.13     29.01 o 
   3  11   9      324.02      258.09     29.91 o 
   4  11   9       33.30       50.49     22.03 o 
   5  11   9       32.47       32.64     42.88 o 
   6  11   9        4.01       10.87     26.10 o 
   0  12   9        0.06      -13.83     13.83 o 
   1  12   9      414.99      408.85     20.43 o 
   2  12   9       64.00       88.60     14.02 o 
   3  12   9      461.54      409.83     42.57 o 
   4  12   9       30.81       42.26     26.72 o 
   5  12   9       66.05       74.57     29.52 o 
   0  13   9      112.95      112.27     20.91 o 
   1  13   9      308.89      356.54     33.29 o 
   2  13   9       64.74       43.38     30.61 o 
   3  13   9      182.58      142.00     33.25 o 
   4  13   9       16.24       22.68     25.79 o 
   5  13   9       87.76       79.23     32.00 o 
   0  14   9      645.73      643.20     38.80 o 
   1  14   9      128.43      117.10     17.20 o 
   2  14   9      190.60      236.62     67.89 o 
   3  14   9       29.89       26.41     25.79 o 
   4  14   9       11.56       -4.35     25.17 o 
   0  15   9       19.28        8.70     24.86 o 
   1  15   9      443.17      444.08     32.18 o 
   2  15   9       43.55       22.70     17.29 o 
   3  15   9       44.69       -2.49     25.48 o 
   4  15   9       51.00      105.64     36.97 o 
   0  16   9        0.51        4.97     25.79 o 
   1  16   9        9.37      -15.59     15.59 o 
   2  16   9        4.86      -24.24     24.24 o 
   3  16   9       14.80       -4.04     24.24 o 
   0  17   9       50.70       85.13     34.80 o 
   1  17   9        4.50       20.98     19.46 o 
   2  17   9       26.53        5.90     26.41 o 
   0  18   9        0.82       19.89     30.14 o 
   1  18   9        0.81       20.27     20.75 o 
   0  19   9        0.61      -21.13     28.90 o 
   1  19   9       22.70       17.09     36.35 o 
   0  20   9        6.14       14.29     31.69 o 
   0   0  10      145.84      154.39     13.38 o 
   1   0  10     3007.26     2939.46     44.78 o 
   2   0  10     2205.32     2264.13     35.95 o 
   3   0  10      821.50      905.05     26.13 o 
   4   0  10      339.33      348.43     26.10 o 
   5   0  10      259.20      302.85     18.05 o 
   6   0  10        4.17       -8.08     19.26 o 
   7   0  10      106.43       68.05     27.34 o 
   0   1  10      105.95      111.40     10.37 o 
   1   1  10      363.86      339.93     10.34 o 
   2   1  10      115.41      106.90      6.75 o 
   3   1  10      411.82      420.11     13.18 o 
   4   1  10      198.09      215.99     11.15 o 
   5   1  10      173.15      157.48     11.16 o 
   6   1  10       99.80      137.47     22.66 o 
   7   1  10        5.64       -3.58     15.34 o 
   0   2  10      120.34      125.59     10.76 o 
   1   2  10     1895.41     1834.26     25.65 o 
   2   2  10      513.28      473.38      9.67 o 
   3   2  10      136.89      139.37      9.78 o 
   4   2  10      406.84      411.60     14.95 o 
   5   2  10      322.67      330.80     25.83 o 
   6   2  10       19.20       21.26     16.26 o 
   7   2  10        6.81       17.40     20.20 o 
   0   3  10     2076.73     2285.23     47.79 o 
   1   3  10       53.94       44.15      6.74 o 
   2   3  10      112.39      116.38      6.70 o 
   3   3  10      303.48      298.75     16.81 o 
   4   3  10      157.63      173.89     12.60 o 
   5   3  10       98.23       95.13     15.71 o 
   6   3  10       30.23       10.03     15.83 o 
   7   3  10       18.78       75.81     24.86 o 
   0   4  10      263.27      242.84     13.69 o 
   1   4  10      100.40      108.57      6.77 o 
   2   4  10      129.43      155.49      9.09 o 
   3   4  10       77.25       95.98     10.89 o 
   4   4  10      217.27      198.36     13.99 o 
   5   4  10       71.53       57.43     15.51 o 
   6   4  10      197.56      236.96     65.09 o 
   7   4  10        4.47       20.20     21.44 o 
   0   5  10       23.79       29.28      8.88 o 
   1   5  10        6.30        3.53      4.97 o 
   2   5  10     1184.40     1165.47     17.55 o 
   3   5  10      285.64      290.37      8.48 o 
   4   5  10      196.53      189.93     14.25 o 
   5   5  10       93.61       68.72     18.49 o 
   6   5  10       70.67       72.61     51.58 o 
   7   5  10       16.40       40.39     22.99 o 
   0   6  10      472.41      517.13     25.39 o 
   1   6  10      283.08      285.27     10.91 o 
   2   6  10     1473.36     1533.39     21.33 o 
   3   6  10       73.84       82.07      5.99 o 
   4   6  10      205.36      219.69     15.69 o 
   5   6  10       51.08       44.47     18.47 o 
   6   6  10       69.56       57.10     20.72 o 
   7   6  10       58.17       36.04     25.48 o 
   0   7  10        0.84       -1.28      8.79 o 
   1   7  10     1515.46     1556.00     24.80 o 
   2   7  10     1044.88     1156.49     22.83 o 
   3   7  10      559.96      554.99     20.40 o 
   4   7  10        4.16        2.88     10.78 o 
   5   7  10      160.50      149.12     23.79 o 
   6   7  10        1.66       24.55     21.44 o 
   7   7  10        1.16        6.84     22.68 o 
   0   8  10      297.53      292.38     28.90 o 
   1   8  10       18.93        9.81      8.38 o 
   2   8  10       95.98      100.61     11.08 o 
   3   8  10       70.21       67.82      8.13 o 
   4   8  10      138.75      139.02     16.45 o 
   5   8  10      308.38      278.85     29.49 o 
   6   8  10        1.51       14.60     21.13 o 
   7   8  10       28.95       87.93     29.52 o 
   0   9  10        4.05       16.47     17.40 o 
   1   9  10      319.84      338.85     20.19 o 
   2   9  10       76.72       55.51     10.76 o 
   3   9  10       86.26       93.17     11.48 o 
   4   9  10       22.28       -1.02     19.89 o 
   5   9  10      134.07      108.49     27.19 o 
   6   9  10       29.43       25.48     22.68 o 
   0  10  10       54.81       52.62     14.17 o 
   1  10  10       59.90       51.58     11.43 o 
   2  10  10      291.34      315.82     20.46 o 
   3  10  10       65.11       62.25     15.35 o 
   4  10  10      129.68      120.50     24.94 o 
   5  10  10      128.33      134.56     26.94 o 
   6  10  10        8.47       59.97     27.96 o 
   0  11  10     1050.05     1066.57     77.68 o 
   1  11  10      113.68      107.62     13.99 o 
   2  11  10      350.06      326.34     28.00 o 
   3  11  10      205.86      196.40     39.77 o 
   4  11  10      190.80      177.27     34.96 o 
   5  11  10       34.60       10.87     23.30 o 
   6  11  10       85.98       79.23     31.38 o 
   0  12  10      151.16      125.16     19.77 o 
   1  12  10      338.91      337.93     18.48 o 
   2  12  10       10.16        4.18     11.61 o 
   3  12  10        6.79        5.28     23.61 o 
   4  12  10       84.12       67.28     64.47 o 
   5  12  10        5.69       17.09     25.79 o 
   0  13  10      328.48      337.91     49.09 o 
   1  13  10      144.30      161.39     17.62 o 
   2  13  10      128.49      121.72     30.76 o 
   3  13  10       18.53      -21.75     21.75 o 
   4  13  10       67.50       81.41     30.45 o 
   5  13  10       15.85       45.36     27.96 o 
   0  14  10      120.15      148.02     23.06 o 
   1  14  10      119.22      106.13     20.91 o 
   2  14  10      385.47      467.62     31.41 o 
   3  14  10       64.84       62.14     30.45 o 
   4  14  10       24.69       41.95     29.83 o 
   0  15  10       52.92       66.80     29.52 o 
   1  15  10       33.19       39.44     24.08 o 
   2  15  10       18.10       20.74     19.89 o 
   3  15  10       18.92       23.30     26.41 o 
   0  16  10        0.00       32.00     27.03 o 
   1  16  10       12.55       28.97     52.35 o 
   2  16  10       15.28       -9.94     27.03 o 
   3  16  10       30.85       36.35     31.38 o 
   0  17  10        2.98       -6.84     26.10 o 
   1  17  10       30.15       23.06     21.32 o 
   2  17  10       13.35      -14.60     26.41 o 
   0  18  10        4.42       66.18     35.73 o 
   1  18  10        3.57        2.92     35.11 o 
   0  19  10       14.00       71.77     35.11 o 
   0  20  10       29.27       21.44     31.38 o 
   1   0  11      515.34      607.77     28.93 o 
   2   0  11      450.38      500.91     16.55 o 
   3   0  11        6.99        6.99      8.13 o 
   4   0  11      167.22      175.07     13.13 o 
   5   0  11        1.90       20.20     19.89 o 
   6   0  11       68.18       62.14     24.86 o 
   7   0  11       95.68       75.50     28.59 o 
   0   1  11       84.92       71.14      9.82 o 
   1   1  11     1107.90     1138.95     18.38 o 
   2   1  11      601.77      623.00     12.86 o 
   3   1  11      561.97      567.73     15.64 o 
   4   1  11      200.54      202.28     11.60 o 
   5   1  11       59.66       44.12     21.44 o 
   6   1  11      128.25      115.63     21.66 o 
   7   1  11      170.65      246.15     24.28 o 
   0   2  11     1177.69     1182.05     26.97 o 
   1   2  11     1573.11     1607.97     24.55 o 
   2   2  11      823.34      841.84     15.47 o 
   3   2  11       22.59       21.03      7.40 o 
   4   2  11      625.95      603.81     18.46 o 
   5   2  11      449.63      496.60     27.17 o 
   6   2  11       21.07       11.09     17.60 o 
   7   2  11        8.37       51.89     23.61 o 
   0   3  11       26.15       13.12      8.41 o 
   1   3  11     2161.30     2235.74     30.37 o 
   2   3  11      587.18      610.44     13.76 o 
   3   3  11      136.64      154.61     13.38 o 
   4   3  11      568.86      593.24     38.17 o 
   5   3  11       84.70      103.97     16.47 o 
   6   3  11        0.94      -17.75     33.09 o 
   7   3  11       13.42       59.97     25.17 o 
   0   4  11      277.12      281.22     18.22 o 
   1   4  11     1735.12     1769.10     24.25 o 
   2   4  11       55.86       54.00      6.01 o 
   3   4  11       89.71       99.81     10.46 o 
   4   4  11      580.56      550.68     21.37 o 
   5   4  11       72.65       97.68     17.12 o 
   6   4  11        1.22       39.47     19.18 o 
   7   4  11       55.64       77.37     26.72 o 
   0   5  11        6.44       14.26      8.79 o 
   1   5  11      320.44      318.20     11.20 o 
   2   5  11      196.02      203.32     11.71 o 
   3   5  11      204.77      209.29     10.26 o 
   4   5  11      419.87      410.64     38.25 o 
   5   5  11      161.74      163.78     51.11 o 
   6   5  11       43.24       47.06     19.67 o 
   7   5  11        8.19       22.06     23.61 o 
   0   6  11       60.99       57.78     10.49 o 
   1   6  11      498.54      542.13     14.98 o 
   2   6  11      290.64      319.36     11.43 o 
   3   6  11      185.85      185.57      8.41 o 
   4   6  11       13.07        8.84      9.90 o 
   5   6  11       11.99        9.20     19.73 o 
   6   6  11        7.02      -16.47     18.64 o 
   7   6  11       42.45       62.76     26.72 o 
   0   7  11       17.76       18.40      9.53 o 
   1   7  11      566.79      636.48     20.79 o 
   2   7  11      120.29      122.21      8.81 o 
   3   7  11      571.56      570.07     12.88 o 
   4   7  11      667.92      615.81     27.02 o 
   5   7  11       10.13        3.73     16.78 o 
   6   7  11       23.28       46.92     23.61 o 
   7   7  11        8.73       26.10     24.86 o 
   0   8  11      878.44      892.29     35.83 o 
   1   8  11      132.01      126.45     12.00 o 
   2   8  11      371.22      346.97     16.49 o 
   3   8  11      301.23      299.96     10.93 o 
   4   8  11       89.57       80.49     15.32 o 
   5   8  11       43.47       66.94     29.67 o 
   6   8  11       31.85       51.89     24.86 o 
   7   8  11       26.50       14.29     27.03 o 
   0   9  11      294.40      262.86     29.83 o 
   1   9  11      240.26      261.29     18.91 o 
   2   9  11       26.09       27.03     15.75 o 
   3   9  11       34.89       45.20      8.59 o 
   4   9  11       61.53       52.27     20.70 o 
   5   9  11       26.85       15.24     46.30 o 
   6   9  11       35.99       58.10     26.41 o 
   0  10  11        5.67      -17.09     17.09 o 
   1  10  11      295.95      293.88     23.21 o 
   2  10  11     1405.95     1405.16     39.71 o 
   3  10  11     1067.73     1040.18     26.65 o 
   4  10  11      116.15      101.23     25.03 o 
   5  10  11       41.20        8.20     20.70 o 
   6  10  11        3.18       10.56     27.34 o 
   0  11  11      169.10      166.23     29.52 o 
   1  11  11       16.31       -9.65     13.29 o 
   2  11  11      147.23      146.24     18.28 o 
   3  11  11      139.93      132.05     17.09 o 
   4  11  11        7.87        8.25     20.62 o 
   5  11  11       72.75       57.48     29.21 o 
   0  12  11       60.71       34.18     22.99 o 
   1  12  11      187.59      196.66     26.58 o 
   2  12  11       51.43       53.41     17.15 o 
   3  12  11       25.23       -8.33     24.39 o 
   4  12  11       19.20      -12.64     38.99 o 
   5  12  11       19.90       26.41     28.27 o 
   0  13  11      157.04      223.43     24.15 o 
   1  13  11       74.23       71.43     19.68 o 
   2  13  11      115.70      136.42     22.53 o 
   3  13  11      253.24      233.03     39.15 o 
   4  13  11        0.17      -22.37     22.37 o 
   0  14  11       38.46       56.70     18.31 o 
   1  14  11      135.83      143.49     23.08 o 
   2  14  11        1.77       -6.69     15.27 o 
   3  14  11       64.91       66.49     32.00 o 
   4  14  11       38.36       49.09     30.76 o 
   0  15  11      204.78      216.88     39.15 o 
   1  15  11        4.12      -11.98     16.02 o 
   2  15  11       27.95       13.98     26.41 o 
   3  15  11       67.59      118.69     34.49 o 
   0  16  11      211.81      183.63     39.46 o 
   1  16  11        6.95        8.71     18.42 o 
   2  16  11        5.22       15.22     29.52 o 
   3  16  11       18.60       34.49     34.18 o 
   0  17  11       21.51       41.32     30.45 o 
   1  17  11        9.17       23.41     29.98 o 
   2  17  11       20.36       11.50     31.38 o 
   0  18  11       11.64       41.01     35.73 o 
   1  18  11       21.52       36.04     31.07 o 
   0  19  11       14.66       54.06     38.22 o 
   0  20  11        4.55       50.96     36.97 o 
   0   0  12      593.10      559.89     67.74 o 
   1   0  12     2132.84     2171.52     38.87 o 
   2   0  12      745.64      800.70     21.22 o 
   3   0  12       77.60       70.48     10.60 o 
   4   0  12      203.61      242.26     15.39 o 
   5   0  12       59.27       69.91     24.24 o 
   6   0  12       32.34       -0.62     22.68 o 
   7   0  12       17.44       42.88     26.41 o 
   0   1  12      276.18      289.30     23.29 o 
   1   1  12      115.83      104.60      7.82 o 
   2   1  12     1071.53     1115.01     18.01 o 
   3   1  12      367.66      385.80     13.75 o 
   4   1  12      749.77      779.75     21.43 o 
   5   1  12        2.12       -8.08     19.89 o 
   6   1  12        8.36       18.45     16.80 o 
   7   1  12       39.67       85.48     35.27 o 
   0   2  12      114.41      116.73     11.61 o 
   1   2  12      150.93      141.49      8.45 o 
   2   2  12     1717.51     1753.75     28.05 o 
   3   2  12       23.84       22.76      6.45 o 
   4   2  12      301.59      277.09     17.94 o 
   5   2  12      122.57      150.06     34.80 o 
   6   2  12       29.25       41.78     18.80 o 
   7   2  12       27.10       32.15     19.26 o 
   0   3  12       17.02        2.02      8.19 o 
   1   3  12      900.78      910.76     19.02 o 
   2   3  12      543.22      563.20     15.33 o 
   3   3  12      121.49      145.37     13.98 o 
   4   3  12       57.07       81.70     20.36 o 
   5   3  12       63.11       88.38     16.64 o 
   6   3  12       18.31       18.51     17.46 o 
   7   3  12       28.03       20.20     23.61 o 
   0   4  12      100.98       77.79     12.91 o 
   1   4  12      227.76      227.75     11.01 o 
   2   4  12      590.97      582.74     13.44 o 
   3   4  12      106.22      112.96     10.73 o 
   4   4  12      575.42      603.76     23.44 o 
   5   4  12      119.74      129.39     18.97 o 
   6   4  12       16.23        6.79     17.95 o 
   7   4  12       88.26      142.31     31.07 o 
   0   5  12      295.91      265.76     15.43 o 
   1   5  12      347.25      338.22     10.74 o 
   2   5  12       46.89       39.31      8.15 o 
   3   5  12       99.86       95.10      9.52 o 
   4   5  12       59.90       68.89     14.55 o 
   5   5  12       27.21       17.80     17.97 o 
   6   5  12       45.22        8.70     21.75 o 
   7   5  12       46.56       50.02     27.34 o 
   0   6  12      339.31      318.70     20.23 o 
   1   6  12       65.31       76.95      8.95 o 
   2   6  12      266.36      257.75     11.14 o 
   3   6  12      627.22      608.61     14.46 o 
   4   6  12        4.46        9.03     21.53 o 
   5   6  12      174.94      191.07     25.21 o 
   6   6  12       29.52       75.81     25.48 o 
   7   6  12       51.82       50.34     27.65 o 
   0   7  12       39.45       36.03     13.57 o 
   1   7  12      525.38      561.90     21.48 o 
   2   7  12      653.55      690.33     18.75 o 
   3   7  12       76.31       79.29      7.06 o 
   4   7  12       39.54       39.85     12.98 o 
   5   7  12       82.95      148.97     24.89 o 
   6   7  12       30.23       59.97     26.41 o 
   7   7  12       25.23       45.99     28.27 o 
   0   8  12      819.37      860.45     36.32 o 
   1   8  12       10.22       20.58     12.43 o 
   2   8  12      132.18      134.42     11.09 o 
   3   8  12      321.76      308.81     11.38 o 
   4   8  12       74.06       82.60     21.14 o 
   5   8  12       32.50       24.71     20.57 o 
   6   8  12       23.35       18.02     23.92 o 
   0   9  12      217.13      181.46     28.90 o 
   1   9  12        5.73       -1.39     11.32 o 
   2   9  12      315.31      291.05     19.92 o 
   3   9  12      165.21      143.81     12.25 o 
   4   9  12       64.76       34.89     20.54 o 
   5   9  12       35.11       42.80     22.29 o 
   6   9  12       15.17      -16.16     22.06 o 
   0  10  12      943.73     1060.15     56.86 o 
   1  10  12       95.79       80.78     14.97 o 
   2  10  12      304.42      276.50     20.76 o 
   3  10  12      313.60      317.66     16.41 o 
   4  10  12       73.31       64.52     50.18 o 
   5  10  12       31.90       27.65     24.86 o 
   6  10  12        8.75       36.66     27.03 o 
   0  11  12      378.86      412.62     41.32 o 
   1  11  12       12.63        6.69     14.58 o 
   2  11  12      233.01      235.60     20.63 o 
   3  11  12      171.89      162.95     18.26 o 
   4  11  12       78.30       34.64     23.22 o 
   5  11  12       20.59        6.52     25.48 o 
   0  12  12      103.27      186.43     32.62 o 
   1  12  12      282.91      290.18     31.38 o 
   2  12  12       86.16       91.68     29.52 o 
   3  12  12       49.80       64.75     24.62 o 
   4  12  12       69.14      102.70     28.42 o 
   5  12  12       22.22       12.43     26.10 o 
   0  13  12       63.37       43.81     25.48 o 
   1  13  12      158.85      124.88     21.48 o 
   2  13  12      103.24       80.26     19.92 o 
   3  13  12        3.00       -6.52     22.68 o 
   4  13  12        3.77       37.29     26.41 o 
   0  14  12       35.55       55.31     26.41 o 
   1  14  12       36.31       46.46     19.30 o 
   2  14  12       47.24       60.62     19.40 o 
   3  14  12       76.37       73.95     33.25 o 
   4  14  12        2.01       15.54     28.27 o 
   0  15  12      153.52      118.69     34.49 o 
   1  15  12       54.85       60.91     32.31 o 
   2  15  12       16.01       -4.66     25.48 o 
   3  15  12       30.34       67.74     30.45 o 
   0  16  12       25.46       43.50     29.83 o 
   1  16  12       37.65       26.24     20.32 o 
   2  16  12       23.30       46.30     32.62 o 
   0  17  12       64.13       82.34     35.42 o 
   1  17  12       29.13        8.40     20.25 o 
   2  17  12       40.79       36.97     34.80 o 
   0  18  12        1.92      -29.83     29.83 o 
   1  18  12       11.95       24.86     34.49 o 
   0  19  12       40.19        4.04     34.80 o 
   1   0  13      353.73      395.64     17.56 o 
   2   0  13      151.64      187.32     12.90 o 
   3   0  13        2.56       -8.90      8.90 o 
   4   0  13      132.06      135.57     13.34 o 
   5   0  13       74.80       60.59     24.86 o 
   6   0  13       21.70       42.88     25.48 o 
   7   0  13       11.02       45.99     26.10 o 
   0   1  13      205.13      183.88     17.22 o 
   1   1  13      244.67      250.52     10.14 o 
   2   1  13      587.76      585.20     13.81 o 
   3   1  13      522.10      517.99     15.00 o 
   4   1  13       53.50       47.06      8.74 o 
   5   1  13       19.10       33.23     16.14 o 
   6   1  13       60.48       82.51     16.66 o 
   7   1  13       97.74      147.09     26.57 o 
   0   2  13      940.60      878.81     30.27 o 
   1   2  13      396.19      403.08     12.58 o 
   2   2  13      218.93      242.51     11.29 o 
   3   2  13       85.15       87.35      7.83 o 
   4   2  13       35.01       45.83     13.01 o 
   5   2  13      696.12      720.77     68.82 o 
   6   2  13      142.06      179.54     26.34 o 
   7   2  13       22.79        9.98     18.95 o 
   0   3  13       69.76       76.02     10.77 o 
   1   3  13      702.06      737.86     33.97 o 
   2   3  13      522.77      551.33     14.57 o 
   3   3  13      399.55      403.78     13.24 o 
   4   3  13       63.09       58.03     12.40 o 
   5   3  13      125.33      143.11     19.15 o 
   6   3  13        1.37       36.01     19.29 o 
   7   3  13       29.27       17.09     25.79 o 
   0   4  13        3.91        6.39     10.87 o 
   1   4  13      597.06      566.30     16.07 o 
   2   4  13      775.26      781.66     17.35 o 
   3   4  13      272.27      276.56      8.28 o 
   4   4  13      122.00      103.12     14.35 o 
   5   4  13      245.14      284.34     24.14 o 
   6   4  13       90.19       58.72     25.48 o 
   7   4  13       19.94       39.77     26.72 o 
   0   5  13        4.38       -4.93      8.00 o 
   1   5  13       92.15      103.11      8.19 o 
   2   5  13      246.02      235.93     10.40 o 
   3   5  13      162.15      162.50     10.75 o 
   4   5  13      488.00      510.93     23.00 o 
   5   5  13       35.99       11.50     18.16 o 
   6   5  13        9.62       15.85     22.37 o 
   7   5  13       23.41       36.35     26.41 o 
   0   6  13      147.21      174.27     18.80 o 
   1   6  13      518.44      520.16     15.12 o 
   2   6  13      115.50      105.82      9.73 o 
   3   6  13      207.74      226.55      9.00 o 
   4   6  13       16.39       16.16     12.18 o 
   5   6  13       47.18       32.85     18.99 o 
   6   6  13       23.45       23.92     22.68 o 
   7   6  13        5.98       26.72     27.65 o 
   0   7  13     1085.62     1103.09     69.13 o 
   1   7  13      492.75      536.55     24.19 o 
   2   7  13      582.97      576.23     18.30 o 
   3   7  13      649.95      600.96     14.69 o 
   4   7  13      204.28      220.10     27.96 o 
   5   7  13       51.37       37.40     21.21 o 
   6   7  13       22.96       31.38     25.48 o 
   0   8  13       68.55       61.86     16.57 o 
   1   8  13       67.64       70.27     13.76 o 
   2   8  13      673.09      695.78     23.07 o 
   3   8  13       12.15       17.86      7.61 o 
   4   8  13      189.27      156.82     35.42 o 
   5   8  13       49.39       36.37     20.75 o 
   6   8  13       15.15      -15.54     22.68 o 
   0   9  13      134.94      107.51     24.86 o 
   1   9  13     1015.39      971.72     49.40 o 
   2   9  13      193.52      154.15     16.86 o 
   3   9  13      139.26      132.17     12.17 o 
   4   9  13       26.16       54.35     20.65 o 
   5   9  13       89.35       57.40     23.57 o 
   6   9  13       52.14       40.70     27.65 o 
   0  10  13      128.94      112.17     27.34 o 
   1  10  13      271.92      273.45     20.88 o 
   2  10  13      946.22      912.94     33.43 o 
   3  10  13       26.90       19.13     13.51 o 
   4  10  13       79.45       39.94     23.34 o 
   5  10  13        8.03       24.86     25.48 o 
   0  11  13       69.85       55.93     24.24 o 
   1  11  13      451.10      476.33     30.25 o 
   2  11  13      133.13      135.99     24.51 o 
   3  11  13      270.14      278.69     31.88 o 
   4  11  13       31.35       10.80     21.31 o 
   5  11  13       10.85       10.56     26.10 o 
   0  12  13        7.12       27.65     23.61 o 
   1  12  13       63.76       55.39     17.64 o 
   2  12  13       19.90       45.51     16.79 o 
   3  12  13        3.74      -19.87     20.35 o 
   4  12  13       37.46       13.03     24.51 o 
   5  12  13       15.46       56.86     31.07 o 
   0  13  13       72.83       87.00     29.83 o 
   1  13  13       31.14       11.07     20.97 o 
   2  13  13       13.43       10.88     16.19 o 
   3  13  13      103.44       81.41     32.62 o 
   4  13  13       51.26      128.01     35.42 o 
   0  14  13      758.69      817.48     58.41 o 
   1  14  13       10.21       21.35     37.13 o 
   2  14  13       14.10       37.11     18.22 o 
   3  14  13        4.51      -21.13     23.61 o 
   0  15  13       12.70       39.15     28.27 o 
   1  15  13       47.30       44.93     40.86 o 
   2  15  13       11.59       27.03     30.76 o 
   3  15  13      136.54      154.73     41.95 o 
   0  16  13       95.10       25.48     29.21 o 
   1  16  13       26.85        4.49     29.83 o 
   2  16  13       56.29       58.41     34.49 o 
   0  17  13        5.76       19.89     30.76 o 
   1  17  13       38.07       27.86     22.28 o 
   0  18  13        1.35        5.28     32.62 o 
   1  18  13       47.43       70.22     39.77 o 
   0  19  13        0.10       62.45     35.42 o 
   0   0  14       99.14      115.90     21.75 o 
   1   0  14      153.69      115.03     20.30 o 
   2   0  14       71.30       60.06     10.15 o 
   3   0  14       61.85       62.53      5.00 o 
   4   0  14       34.31       29.82     11.32 o 
   5   0  14       37.68       10.25     24.55 o 
   6   0  14       55.60       50.34     27.65 o 
   7   0  14      205.52      246.39     40.08 o 
   0   1  14      364.06      398.45     21.05 o 
   1   1  14      370.44      409.02     23.35 o 
   2   1  14      469.24      445.80     13.01 o 
   3   1  14       61.50       55.27      4.46 o 
   4   1  14      561.82      591.20     16.74 o 
   5   1  14      312.37      327.57     26.91 o 
   6   1  14       49.18       63.70     20.95 o 
   7   1  14       15.84        4.03     19.44 o 
   0   2  14       12.65       19.88      9.50 o 
   1   2  14      335.08      309.91     11.63 o 
   2   2  14      117.54      113.51      8.85 o 
   3   2  14      179.07      170.38     11.14 o 
   4   2  14       45.54       34.96     10.11 o 
   5   2  14      227.39      202.91     68.05 o 
   6   2  14       32.93       50.12     18.67 o 
   7   2  14       14.62      -11.44     53.29 o 
   0   3  14     1119.22     1135.12     71.28 o 
   1   3  14        6.47        1.17      6.76 o 
   2   3  14      424.54      395.44     15.08 o 
   3   3  14      405.51      385.73     11.85 o 
   4   3  14      128.58      124.93     15.04 o 
   5   3  14       10.04       16.93     14.20 o 
   6   3  14       61.00       75.19     27.96 o 
   7   3  14        2.97       -4.91     18.86 o 
   0   4  14      268.31      276.57     29.89 o 
   1   4  14       50.99       53.11      9.10 o 
   2   4  14       62.42       48.33      7.47 o 
   3   4  14      284.72      259.33     11.35 o 
   4   4  14       74.67       61.46     12.47 o 
   5   4  14       35.60       -1.83     17.01 o 
   6   4  14       48.68       45.99     25.79 o 
   7   4  14        4.63       40.70     29.21 o 
   0   5  14      291.88      304.74     21.06 o 
   1   5  14      700.45      739.04     17.46 o 
   2   5  14      131.77      120.85     11.93 o 
   3   5  14       55.92       52.82      6.06 o 
   4   5  14       67.77       51.88     13.32 o 
   5   5  14       36.44       26.68     18.34 o 
   6   5  14       39.20       85.45     27.34 o 
   7   5  14       14.92       22.37     27.03 o 
   0   6  14        7.40       -2.55     11.90 o 
   1   6  14      336.49      336.26     14.04 o 
   2   6  14       71.12       67.50      9.27 o 
   3   6  14       38.01       32.49      6.25 o 
   4   6  14      407.18      349.03     31.43 o 
   5   6  14       17.10       20.21     19.38 o 
   6   6  14       12.20       28.27     25.79 o 
   0   7  14       13.91       22.00     13.38 o 
   1   7  14      555.47      581.64     24.98 o 
   2   7  14      164.01      160.62     13.22 o 
   3   7  14      111.63      111.16      9.62 o 
   4   7  14      137.84      146.60     31.23 o 
   5   7  14        2.41       -8.24     18.01 o 
   6   7  14        4.41      -15.54     22.99 o 
   0   8  14       45.18       48.95     18.18 o 
   1   8  14      106.04       92.58     14.60 o 
   2   8  14      261.98      249.25     15.64 o 
   3   8  14      222.96      239.04     13.73 o 
   4   8  14      137.01      200.86     47.07 o 
   5   8  14       19.36       27.18     21.22 o 
   6   8  14        1.38       26.10     26.10 o 
   0   9  14        0.62       -2.07     16.27 o 
   1   9  14        7.98       18.06     12.91 o 
   2   9  14      116.10      103.16     13.23 o 
   3   9  14       25.45       22.00      9.42 o 
   4   9  14      320.24      343.10     33.88 o 
   5   9  14        0.23       -8.39     22.68 o 
   6   9  14       11.94       29.21     27.96 o 
   0  10  14        7.66       38.53     23.30 o 
   1  10  14      357.17      359.30     30.51 o 
   2  10  14       52.90       54.74     14.80 o 
   3  10  14      210.36      175.47     28.43 o 
   4  10  14        0.17      -21.54     24.08 o 
   5  10  14        9.99        4.66     23.92 o 
   0  11  14      662.77      598.74     47.23 o 
   1  11  14       50.43       23.80     17.29 o 
   2  11  14      138.55      132.03     19.63 o 
   3  11  14       26.48      -14.50     25.01 o 
   4  11  14        3.50       -3.57     21.65 o 
   5  11  14       15.34       13.05     26.72 o 
   0  12  14      310.57      277.78     38.84 o 
   1  12  14       35.96       29.91     17.29 o 
   2  12  14       20.27       39.74     17.69 o 
   3  12  14       40.03       15.94     51.11 o 
   4  12  14       22.89       39.62     52.20 o 
   0  13  14      842.98      968.80     63.70 o 
   1  13  14      185.49      157.79     23.43 o 
   2  13  14       35.43       31.00     36.20 o 
   3  13  14       34.91      107.20     32.31 o 
   4  13  14        5.63       17.09     27.65 o 
   0  14  14        3.88       33.87     27.03 o 
   1  14  14       23.07       34.48     18.79 o 
   2  14  14       46.83       29.83     30.14 o 
   3  14  14       42.02       89.80     33.87 o 
   0  15  14      133.24      187.98     38.22 o 
   1  15  14       70.60       93.96     22.41 o 
   2  15  14       55.47       65.87     33.25 o 
   3  15  14       29.89       16.16     34.18 o 
   0  16  14       54.03       33.87     28.27 o 
   1  16  14        8.10       20.42     21.20 o 
   2  16  14        0.70       35.42     31.38 o 
   0  17  14       16.86      -27.34     27.34 o 
   1  17  14       54.37       99.43     41.32 o 
   0  18  14        8.49       32.00     34.18 o 
   0  19  14        1.58      -32.62     32.62 o 
   1   0  15      209.64      202.49     14.77 o 
   2   0  15        3.52       15.22      9.21 o 
   3   0  15      231.84      244.12     12.00 o 
   4   0  15      704.50      756.37     27.46 o 
   5   0  15       92.90      149.14     31.07 o 
   6   0  15       10.33       23.92     26.41 o 
   7   0  15       36.15       52.51     32.31 o 
   0   1  15       99.68      105.21     12.49 o 
   1   1  15      151.28      151.25     10.53 o 
   2   1  15       26.78       28.39      6.85 o 
   3   1  15      375.02      371.77      9.40 o 
   4   1  15      478.13      484.00     15.94 o 
   5   1  15        5.54      -14.94     14.94 o 
   6   1  15       12.18       -2.25     17.47 o 
   7   1  15      142.47      187.37     27.02 o 
   0   2  15       17.69       10.87      9.56 o 
   1   2  15      730.37      712.78     18.74 o 
   2   2  15      841.05      838.75     23.35 o 
   3   2  15      402.98      408.61     13.99 o 
   4   2  15      428.21      393.43     19.06 o 
   5   2  15       66.98       84.73     19.22 o 
   6   2  15       11.81       32.11     18.52 o 
   7   2  15        3.27       10.09     20.62 o 
   0   3  15      179.11      171.27     18.34 o 
   1   3  15       63.61       63.43      8.71 o 
   2   3  15      333.01      335.57     13.23 o 
   3   3  15      126.01      137.94     11.62 o 
   4   3  15       40.97       19.50     13.09 o 
   5   3  15       20.55       20.19     17.93 o 
   6   3  15        3.41       13.98     24.86 o 
   7   3  15       72.20       47.69     22.95 o 
   0   4  15       15.61       21.84     12.56 o 
   1   4  15       74.97       67.10      9.85 o 
   2   4  15      847.07      830.75     26.42 o 
   3   4  15       28.39       27.71      7.12 o 
   4   4  15      864.82      872.36     30.11 o 
   5   4  15        7.04       15.29     18.51 o 
   6   4  15        2.78       18.95     23.61 o 
   7   4  15       76.60      132.05     35.42 o 
   0   5  15       66.25      106.09     13.09 o 
   1   5  15       25.24       15.42      9.01 o 
   2   5  15       27.68       30.53      8.15 o 
   3   5  15      195.75      193.71      9.07 o 
   4   5  15      135.85      142.94     21.75 o 
   5   5  15       33.33       50.55     21.64 o 
   6   5  15       25.51       74.57     28.59 o 
   0   6  15       32.50       28.68     24.55 o 
   1   6  15      133.35      134.77     10.52 o 
   2   6  15      167.32      128.69     15.52 o 
   3   6  15      119.94      114.89      8.30 o 
   4   6  15       85.36       68.54     21.40 o 
   5   6  15       35.07       26.26     20.76 o 
   6   6  15        6.11       24.55     27.03 o 
   0   7  15       86.40       72.21     17.71 o 
   1   7  15      981.29     1019.04     27.89 o 
   2   7  15       49.32       44.72     10.92 o 
   3   7  15      455.74      468.17     19.52 o 
   4   7  15       60.51       51.48     20.47 o 
   5   7  15       15.14       13.85     20.82 o 
   6   7  15        0.42      -16.47     24.55 o 
   0   8  15      563.71      550.42     32.19 o 
   1   8  15       43.03       36.72     13.53 o 
   2   8  15      263.24      283.01     18.03 o 
   3   8  15      178.84      181.08     12.91 o 
   4   8  15      139.63      117.55     25.21 o 
   5   8  15       13.16        4.35     23.61 o 
   6   8  15       31.44       18.33     26.10 o 
   0   9  15      567.83      584.42     46.30 o 
   1   9  15      379.50      330.86     22.23 o 
   2   9  15      272.85      253.52     17.10 o 
   3   9  15      267.76      278.43     23.74 o 
   4   9  15       12.88       14.04     19.71 o 
   5   9  15       18.35       37.91     25.17 o 
   0  10  15      297.98      342.71     39.15 o 
   1  10  15      137.11      162.95     21.71 o 
   2  10  15       21.35       19.40     11.76 o 
   3  10  15        7.91       13.92     21.03 o 
   4  10  15       65.65       69.18     25.62 o 
   5  10  15       25.29       68.98     31.69 o 
   0  11  15      567.65      508.32     45.67 o 
   1  11  15      207.14      200.13     23.12 o 
   2  11  15      130.39      108.88     18.13 o 
   3  11  15      275.76      270.17     39.31 o 
   4  11  15       26.78        2.20     36.51 o 
   0  12  15      204.18      186.12     33.56 o 
   1  12  15        2.75       18.30     17.32 o 
   2  12  15      135.06       93.75     18.35 o 
   3  12  15        3.34      -16.54     40.55 o 
   4  12  15       14.04       16.78     24.86 o 
   0  13  15       19.99       41.95     27.34 o 
   1  13  15       23.02       23.50     24.39 o 
   2  13  15       20.35       30.45     27.65 o 
   3  13  15       42.83       12.92     58.88 o 
   0  14  15      110.28      130.50     34.49 o 
   1  14  15        3.13       11.25     17.91 o 
   2  14  15      148.44      146.35     37.91 o 
   3  14  15        5.31       28.59     30.76 o 
   0  15  15      136.50      150.07     38.22 o 
   1  15  15       26.48       51.36     21.89 o 
   2  15  15       49.18       21.13     30.45 o 
   0  16  15       33.76       16.78     30.45 o 
   1  16  15       47.90       99.31     25.59 o 
   2  16  15       10.74      -18.64     30.76 o 
   0  17  15        0.04      -29.83     29.83 o 
   1  17  15       73.02      125.53     40.39 o 
   0  18  15       16.81       54.06     33.25 o 
   0   0  16       54.55       22.06     17.71 o 
   1   0  16        5.65        7.00      9.48 o 
   2   0  16       10.02        2.33     10.87 o 
   3   0  16        6.94        1.68      7.22 o 
   4   0  16        1.56       14.50     11.56 o 
   5   0  16       57.58       79.54     28.27 o 
   6   0  16      223.96      324.07     41.32 o 
   7   0  16        0.41       -9.63     29.21 o 
   0   1  16      435.69      417.97     23.84 o 
   1   1  16      119.96      129.07     10.31 o 
   2   1  16      141.27      151.54     10.47 o 
   3   1  16       18.92       14.59      4.79 o 
   4   1  16      279.31      263.06     15.56 o 
   5   1  16       57.38       63.59     19.64 o 
   6   1  16       11.20       12.77     18.22 o 
   7   1  16        3.11        0.75     20.64 o 
   0   2  16       37.20       42.10     13.62 o 
   1   2  16      637.75      697.84     20.73 o 
   2   2  16      403.29      452.27     19.85 o 
   3   2  16      194.12      191.57      7.66 o 
   4   2  16      651.52      653.71     33.61 o 
   5   2  16       75.15       71.49     19.44 o 
   6   2  16        1.66        8.30     17.56 o 
   7   2  16       30.84       23.78     22.84 o 
   0   3  16      804.31      837.81     33.61 o 
   1   3  16      278.93      287.25     15.17 o 
   2   3  16     1213.38     1160.38     28.07 o 
   3   3  16      176.95      178.89     15.89 o 
   4   3  16       98.92       90.97     21.47 o 
   5   3  16       16.52       31.61     19.78 o 
   6   3  16        1.54       -4.32     21.75 o 
   7   3  16       38.78       11.50     32.62 o 
   0   4  16      111.11       98.17     16.90 o 
   1   4  16      376.82      330.72     24.44 o 
   2   4  16      139.64      132.01     12.77 o 
   3   4  16       96.86      104.28      7.86 o 
   4   4  16      302.61      308.96     25.77 o 
   5   4  16       48.61       59.04     21.80 o 
   6   4  16        6.31       22.06     26.10 o 
   0   5  16       43.77       37.72     14.77 o 
   1   5  16       78.42       84.91     11.75 o 
   2   5  16      339.96      318.35     16.14 o 
   3   5  16       60.23       69.93      7.47 o 
   4   5  16      105.27      101.11     23.77 o 
   5   5  16       11.91       15.28     20.23 o 
   6   5  16       35.02       96.63     31.69 o 
   0   6  16      145.62      136.65     15.01 o 
   1   6  16      213.88      188.48     12.13 o 
   2   6  16        4.99       -1.83     10.23 o 
   3   6  16      983.27      982.38     26.28 o 
   4   6  16      132.07      114.01     23.66 o 
   5   6  16       38.56       59.52     22.55 o 
   6   6  16       43.77       54.69     29.52 o 
   0   7  16        1.31        6.73     13.51 o 
   1   7  16       98.43      108.41     11.35 o 
   2   7  16      242.90      233.53     15.61 o 
   3   7  16       14.87        9.37      8.17 o 
   4   7  16      219.68      168.55     32.94 o 
   5   7  16        1.48       17.24     20.78 o 
   6   7  16       15.47       33.56     28.59 o 
   0   8  16       15.78       27.72     16.02 o 
   1   8  16        6.54       -9.75     10.20 o 
   2   8  16      374.43      338.47     20.70 o 
   3   8  16      291.35      301.90     20.31 o 
   4   8  16       43.23       78.15     39.62 o 
   5   8  16       20.41       39.46     27.03 o 
   0   9  16      239.51      179.78     23.40 o 
   1   9  16      177.14      154.26     18.43 o 
   2   9  16      135.37      149.02     14.93 o 
   3   9  16        8.80      -16.49     16.49 o 
   4   9  16       65.58      102.84     33.71 o 
   5   9  16        1.51       42.57     28.59 o 
   0  10  16      210.01      176.48     31.38 o 
   1  10  16       80.89       62.80     16.02 o 
   2  10  16        6.92       -4.30     11.25 o 
   3  10  16       44.96       73.77     24.19 o 
   4  10  16       23.99       39.40     24.17 o 
   5  10  16       10.36       34.80     30.14 o 
   0  11  16       15.63       25.79     24.24 o 
   1  11  16      296.67      267.37     23.23 o 
   2  11  16        2.64        9.00     12.47 o 
   3  11  16       18.82       12.59     20.70 o 
   4  11  16       30.19        4.92     23.79 o 
   0  12  16      130.05      110.61     29.52 o 
   1  12  16       30.41       32.71     18.66 o 
   2  12  16        2.29       -3.48     31.36 o 
   3  12  16       18.07        6.30     57.79 o 
   4  12  16       22.44       12.74     26.41 o 
   0  13  16       33.99       14.29     25.79 o 
   1  13  16       88.82      102.90     22.38 o 
   2  13  16        6.10      -20.82     24.86 o 
   3  13  16      133.75       51.28     80.63 o 
   0  14  16       78.49       62.76     30.76 o 
   1  14  16       18.11       16.08     18.93 o 
   2  14  16      174.67      292.69     46.30 o 
   3  14  16       19.10      -26.72     26.72 o 
   0  15  16       91.32      108.75     36.97 o 
   1  15  16       23.70       33.05     19.74 o 
   2  15  16        8.32       -2.80     30.45 o 
   0  16  16       33.02       18.33     30.76 o 
   1  16  16       36.82       -1.86     31.07 o 
   0  17  16      233.88      265.66     50.02 o 
   1  17  16       25.02      -31.38     31.38 o 
   0  18  16       61.91       48.16     35.42 o 
   1   0  17        0.41       -3.55     11.81 o 
   2   0  17       92.47       96.71     13.12 o 
   3   0  17      607.16      610.11     21.05 o 
   4   0  17        7.20       -6.52     20.82 o 
   5   0  17        1.15       -2.80     23.92 o 
   6   0  17        5.18       -1.55     27.34 o 
   0   1  17      192.33      220.75     28.74 o 
   1   1  17      512.55      494.46     19.08 o 
   2   1  17        2.42       -7.50      7.50 o 
   3   1  17      279.88      246.93      8.96 o 
   4   1  17      132.10       94.01     16.56 o 
   5   1  17       13.61        6.89     24.08 o 
   6   1  17       30.14       44.47     38.22 o 
   0   2  17       37.01       35.29     14.16 o 
   1   2  17      333.75      327.61     18.70 o 
   2   2  17     1150.23     1140.35     26.32 o 
   3   2  17      143.83      145.29      7.77 o 
   4   2  17       14.15        7.44     13.83 o 
   5   2  17       44.78       42.14     19.44 o 
   6   2  17       27.12       11.53     20.25 o 
   0   3  17      789.81      724.80     66.34 o 
   1   3  17       38.07       26.94      9.95 o 
   2   3  17      385.92      398.98     17.20 o 
   3   3  17       81.94       89.58      7.59 o 
   4   3  17      129.03      137.43     19.48 o 
   5   3  17       14.07       27.18     36.87 o 
   6   3  17      121.95      146.72     26.03 o 
   0   4  17       11.44       10.73     13.35 o 
   1   4  17      614.76      615.10     21.23 o 
   2   4  17        5.32       -7.84      8.65 o 
   3   4  17       86.03       79.11      8.59 o 
   4   4  17       79.54       79.41     18.93 o 
   5   4  17      147.26      130.04     27.50 o 
   6   4  17       23.29       38.27     21.64 o 
   0   5  17      156.84      164.20     20.10 o 
   1   5  17       10.56       19.23      7.90 o 
   2   5  17      167.57      160.28     23.79 o 
   3   5  17      180.43      167.75     12.05 o 
   4   5  17       59.19       54.89     19.84 o 
   5   5  17       79.57      104.56     25.78 o 
   6   5  17       21.16       30.76     27.03 o 
   0   6  17      329.85      325.84     24.58 o 
   1   6  17      249.24      256.48     17.48 o 
   2   6  17       10.20       -1.49      8.76 o 
   3   6  17       66.58       65.55     10.02 o 
   4   6  17      138.00      113.03     25.79 o 
   5   6  17       36.53       30.14     26.41 o 
   6   6  17       16.88       65.56     32.00 o 
   0   7  17      417.52      394.34     36.97 o 
   1   7  17      127.93      117.78     11.97 o 
   2   7  17      257.25      266.62     16.92 o 
   3   7  17       33.45       74.40     22.16 o 
   4   7  17       29.14       42.20     21.38 o 
   5   7  17       58.42       45.67     27.96 o 
   0   8  17      430.05      462.67     30.41 o 
   1   8  17      216.52      187.86     16.35 o 
   2   8  17      233.94      230.99     26.54 o 
   3   8  17       51.73       27.20     19.51 o 
   4   8  17       18.93       14.29     20.97 o 
   5   8  17        2.34       12.43     26.72 o 
   0   9  17        9.99       16.90     17.03 o 
   1   9  17        7.52       -7.17     10.78 o 
   2   9  17      474.56      457.00     33.12 o 
   3   9  17      207.46      213.78     29.99 o 
   4   9  17      123.35      107.35     27.18 o 
   5   9  17       14.13        7.46     27.65 o 
   0  10  17        7.00        6.52     22.99 o 
   1  10  17       47.31       25.02     15.40 o 
   2  10  17       65.08       76.56     13.88 o 
   3  10  17      101.51       97.98     26.15 o 
   4  10  17       21.12       22.20     23.90 o 
   0  11  17      361.37      344.27     41.95 o 
   1  11  17      105.72      131.17     32.50 o 
   2  11  17       50.41       39.67     13.37 o 
   3  11  17      115.10      137.64     63.39 o 
   4  11  17        7.45       49.09     30.14 o 
   0  12  17       56.08       29.21     26.72 o 
   1  12  17       38.51       29.14     19.15 o 
   2  12  17       33.86       14.62     16.78 o 
   3  12  17       33.84       -7.57     44.59 o 
   0  13  17       15.38        3.42     25.79 o 
   1  13  17       56.98       11.99     21.75 o 
   2  13  17       20.75      -27.03     27.03 o 
   3  13  17       17.22      -34.09     53.91 o 
   0  14  17        3.67       -0.31     28.27 o 
   1  14  17       39.28       20.91     19.66 o 
   2  14  17       38.09       45.67     33.87 o 
   0  15  17        3.13      -21.13     25.48 o 
   1  15  17      103.08       77.53     25.10 o 
   2  15  17        2.61       -4.35     30.14 o 
   0  16  17       57.67       99.12     39.15 o 
   1  16  17        0.88      -21.44     27.96 o 
   0  17  17       19.32       60.28     34.80 o 
   0  18  17        2.90       -6.21     36.04 o 
   0   0  18      151.83      155.98     27.96 o 
   1   0  18       36.18       31.64     14.17 o 
   2   0  18        7.02      -10.45     15.54 o 
   3   0  18      656.28      671.33     59.35 o 
   4   0  18       52.91       67.42     29.83 o 
   5   0  18       46.52       52.82     30.45 o 
   6   0  18       21.69      -18.95     28.27 o 
   0   1  18       53.89       68.26     26.10 o 
   1   1  18       63.66       52.87     10.86 o 
   2   1  18       14.69       -2.82      9.02 o 
   3   1  18        5.67       -2.07      5.90 o 
   4   1  18      127.07      127.85     23.04 o 
   5   1  18       13.10       31.43     19.00 o 
   6   1  18       35.23       56.59     22.92 o 
   0   2  18       18.86       18.05     14.24 o 
   1   2  18      115.29       87.08     18.68 o 
   2   2  18      114.60      110.74     12.09 o 
   3   2  18      192.64      188.99      9.34 o 
   4   2  18       74.08       58.88     19.51 o 
   5   2  18       36.52       -7.52     16.81 o 
   6   2  18       30.51       16.76     22.16 o 
   0   3  18      142.78      148.17     19.11 o 
   1   3  18       49.73       58.64     11.45 o 
   2   3  18      117.08      123.18     16.50 o 
   3   3  18      776.76      728.64     22.08 o 
   4   3  18        2.84       -2.35     18.63 o 
   5   3  18       24.49       50.69     26.36 o 
   6   3  18       21.22       54.66     22.94 o 
   0   4  18      169.59      144.51     41.95 o 
   1   4  18      125.44      131.27     19.95 o 
   2   4  18      659.15      630.65     24.55 o 
   3   4  18       40.61       31.78      8.57 o 
   4   4  18       61.56       44.21     26.75 o 
   5   4  18       14.01        5.97     26.09 o 
   6   4  18       31.45       71.88     24.22 o 
   0   5  18      335.35      328.32     29.36 o 
   1   5  18      258.64      247.72     16.18 o 
   2   5  18       58.39       67.12     12.67 o 
   3   5  18       87.01       66.50     17.14 o 
   4   5  18       81.69       80.65     22.58 o 
   5   5  18       28.17       56.24     28.27 o 
   6   5  18        4.18       32.31     29.83 o 
   0   6  18      797.42      801.61     30.25 o 
   1   6  18       90.35       82.95      9.89 o 
   2   6  18      157.27      160.62     20.50 o 
   3   6  18       15.12       36.63     19.04 o 
   4   6  18      254.10      218.75     34.02 o 
   5   6  18        4.83      -13.05     24.24 o 
   0   7  18       90.08       75.06     14.69 o 
   1   7  18      139.71      145.62     12.76 o 
   2   7  18      187.35      178.14     15.51 o 
   3   7  18      193.02      176.99     34.80 o 
   4   7  18      126.34      126.59     26.90 o 
   5   7  18       63.51       79.85     32.62 o 
   0   8  18        5.52        8.50     23.61 o 
   1   8  18      185.93      204.17     16.82 o 
   2   8  18       99.16      102.58     14.21 o 
   3   8  18       54.10       78.61     22.62 o 
   4   8  18       21.88        2.73     20.11 o 
   5   8  18       10.54        8.39     28.59 o 
   0   9  18        0.28       -4.12     37.13 o 
   1   9  18        8.00        5.04     11.44 o 
   2   9  18      132.35      142.31     17.27 o 
   3   9  18       20.11       25.36     20.63 o 
   4   9  18       16.26        7.73     22.10 o 
   0  10  18      676.18      691.95     52.82 o 
   1  10  18       15.88       -4.24     12.51 o 
   2  10  18       10.97        0.33     11.54 o 
   3  10  18       25.11       10.51     21.38 o 
   4  10  18        2.63        7.07     21.69 o 
   0  11  18      348.30      472.90     47.23 o 
   1  11  18       93.86       75.30     18.74 o 
   2  11  18        9.18        0.53     31.88 o 
   3  11  18       30.20       21.15     24.45 o 
   4  11  18       35.58       44.43     31.38 o 
   0  12  18       28.71       12.74     26.10 o 
   1  12  18       36.28       42.20     19.42 o 
   2  12  18       90.39       73.36     29.52 o 
   3  12  18       99.20       92.39     66.18 o 
   0  13  18        1.49        1.24     24.86 o 
   1  13  18       20.66        7.32     17.64 o 
   2  13  18        2.38      -11.81     27.34 o 
   3  13  18       12.99      -35.29     67.42 o 
   0  14  18       23.40       18.02     29.83 o 
   1  14  18       49.34       68.02     30.45 o 
   2  14  18        2.49       62.14     33.56 o 
   0  15  18       10.25       88.86     35.11 o 
   1  15  18        3.00       -7.15     32.00 o 
   0  16  18       32.32       68.98     37.29 o 
   1  16  18       14.56      -30.45     30.45 o 
   0  17  18       13.82       82.96     38.22 o 
   1   0  19       56.43       62.14     16.12 o 
   2   0  19      102.66      106.54     17.86 o 
   3   0  19        4.57        3.42     10.66 o 
   4   0  19        1.13       26.10     27.65 o 
   5   0  19       71.22       92.90     33.87 o 
   6   0  19       16.16       41.32     31.07 o 
   0   1  19       59.31       44.43     16.09 o 
   1   1  19       27.20       28.42     10.57 o 
   2   1  19       14.77        9.78      9.55 o 
   3   1  19      109.57      108.98      9.78 o 
   4   1  19      211.43      237.46     27.68 o 
   5   1  19        3.18       -0.72     18.67 o 
   6   1  19       46.78       38.73     23.15 o 
   0   2  19        1.46       -5.58     13.29 o 
   1   2  19      102.02      101.44     13.00 o 
   2   2  19      112.54      113.97     12.69 o 
   3   2  19       42.58       14.72     14.75 o 
   4   2  19       23.57       -2.49     27.03 o 
   5   2  19       15.74       -1.13     18.08 o 
   6   2  19        8.08       24.56     22.04 o 
   0   3  19      500.45      490.67     29.30 o 
   1   3  19        5.35       -2.58      9.68 o 
   2   3  19      232.55      233.13     15.27 o 
   3   3  19       33.94       21.22     39.46 o 
   4   3  19        2.69       12.00     18.78 o 
   5   3  19        7.03       12.18     19.49 o 
   6   3  19       23.68      -26.10     27.65 o 
   0   4  19        0.02       -8.43     17.56 o 
   1   4  19      871.30      809.14     30.68 o 
   2   4  19      183.88      204.40     15.15 o 
   3   4  19       33.53       77.48     20.10 o 
   4   4  19       74.87       66.37     27.03 o 
   5   4  19        4.40       12.83     19.66 o 
   0   5  19      206.71      221.88     40.24 o 
   1   5  19       25.32       18.85     11.59 o 
   2   5  19       92.35       81.55     15.96 o 
   3   5  19      159.10      154.21     20.01 o 
   4   5  19       30.28       36.11     19.86 o 
   5   5  19        0.40       -4.66     23.30 o 
   0   6  19       85.57      100.17     15.28 o 
   1   6  19      134.13      120.73     11.15 o 
   2   6  19       90.10       89.80     12.87 o 
   3   6  19       61.64       53.44     21.13 o 
   4   6  19       59.81       56.77     23.12 o 
   5   6  19        3.94       12.43     27.65 o 
   0   7  19       12.90        7.04     12.61 o 
   1   7  19       54.69       61.16     17.53 o 
   2   7  19      110.30      106.48     14.14 o 
   3   7  19       84.34       95.40     24.54 o 
   4   7  19      117.80      135.87     28.31 o 
   5   7  19       20.26        9.32     29.21 o 
   0   8  19       25.31       26.45     14.63 o 
   1   8  19      188.65      199.08     17.12 o 
   2   8  19      188.02      216.15     17.02 o 
   3   8  19       17.13       40.26     32.47 o 
   4   8  19        6.81       31.48     22.34 o 
   0   9  19      125.60      116.92     30.14 o 
   1   9  19      208.73      205.46     21.32 o 
   2   9  19        0.63        9.64     11.83 o 
   3   9  19       43.68       49.50     23.66 o 
   4   9  19        5.91        5.57     22.21 o 
   0  10  19       75.01       33.42     40.24 o 
   1  10  19       58.27       39.46     14.04 o 
   2  10  19       59.94       44.47     13.83 o 
   3  10  19        1.08        0.42     21.38 o 
   4  10  19       13.53       26.41     28.27 o 
   0  11  19       62.79       35.73     27.34 o 
   1  11  19       20.18       -1.72     23.46 o 
   2  11  19       23.56      -13.17     21.43 o 
   3  11  19       86.16       73.11     27.93 o 
   0  12  19       24.50       45.36     27.03 o 
   1  12  19        3.60        8.22     26.41 o 
   2  12  19       15.21      -31.37     56.86 o 
   3  12  19       19.00        4.31     65.09 o 
   0  13  19        7.42       33.87     30.76 o 
   1  13  19       33.74       29.10     29.21 o 
   2  13  19      101.91      123.97     40.08 o 
   3  13  19        1.06      -52.82     52.82 o 
   0  14  19       26.04       54.06     32.62 o 
   1  14  19       16.53       18.34     33.25 o 
   2  14  19       54.01      134.85     39.46 o 
   0  15  19      146.64      124.60     41.01 o 
   1  15  19       16.33       11.81     32.62 o 
   0  16  19       17.71        1.86     32.31 o 
   0  17  19        6.68       17.40     35.73 o 
   0   0  20        1.63       15.22     20.82 o 
   1   0  20      135.08      132.49     20.26 o 
   2   0  20       14.52       23.74     32.78 o 
   3   0  20      178.37      165.30     35.11 o 
   4   0  20       75.34       56.86     28.59 o 
   5   0  20       70.11      102.53     34.80 o 
   0   1  20      345.31      334.75     25.98 o 
   1   1  20      269.29      286.73     17.60 o 
   2   1  20      195.31      202.44     15.20 o 
   3   1  20       34.18       11.32     17.56 o 
   4   1  20       20.54       30.32     19.30 o 
   5   1  20       26.92       59.23     49.09 o 
   0   2  20      371.45      373.43     51.73 o 
   1   2  20      240.59      214.88     24.40 o 
   2   2  20      225.53      225.97     15.77 o 
   3   2  20       49.52       36.03     18.88 o 
   4   2  20      148.54      103.71     36.04 o 
   5   2  20       22.34       22.10     20.79 o 
   0   3  20      126.55      160.92     21.19 o 
   1   3  20      444.98      457.21     20.79 o 
   2   3  20      133.74      114.81     13.62 o 
   3   3  20       43.56       34.41     21.28 o 
   4   3  20       54.03       47.54     19.99 o 
   5   3  20       52.27       47.17     22.92 o 
   0   4  20      257.16      256.81     25.05 o 
   1   4  20      321.66      342.20     18.86 o 
   2   4  20      699.98      646.49     23.67 o 
   3   4  20      292.57      298.77     28.89 o 
   4   4  20       15.05       42.96     20.32 o 
   5   4  20       15.23        7.00     20.60 o 
   0   5  20      425.73      402.38     48.00 o 
   1   5  20      238.08      226.39     14.12 o 
   2   5  20      282.59      251.96     25.38 o 
   3   5  20       60.46       96.70     19.72 o 
   4   5  20        2.74        6.61     16.07 o 
   5   5  20        3.70        0.44     20.08 o 
   0   6  20       72.00       70.19     15.21 o 
   1   6  20       61.39       69.18     10.20 o 
   2   6  20      111.79      107.11     12.76 o 
   3   6  20       60.96       84.35     23.23 o 
   4   6  20       22.42        4.64     24.08 o 
   5   6  20       42.90       72.40     32.94 o 
   0   7  20        4.31       15.67     13.28 o 
   1   7  20      245.27      240.48     18.48 o 
   2   7  20      131.52      159.32     15.54 o 
   3   7  20      150.98      120.80     25.08 o 
   4   7  20       27.61       32.72     23.27 o 
   0   8  20       47.33       16.82     14.14 o 
   1   8  20       50.67       43.25     13.48 o 
   2   8  20      227.62      230.80     22.33 o 
   3   8  20       12.35       -1.67     20.97 o 
   4   8  20      152.85      211.28     61.37 o 
   0   9  20       36.29       21.51     15.34 o 
   1   9  20       64.98       54.21     14.80 o 
   2   9  20        5.89        0.43     11.57 o 
   3   9  20       25.27       32.61     24.55 o 
   4   9  20       32.62       79.54     32.94 o 
   0  10  20       26.11       54.37     29.21 o 
   1  10  20       48.67       45.14     14.95 o 
   2  10  20        3.23        3.92     19.38 o 
   3  10  20       25.03      -23.62     33.09 o 
   0  11  20        0.21       -4.97     25.48 o 
   1  11  20       37.24       20.83     14.53 o 
   2  11  20        8.24      -12.20     56.70 o 
   3  11  20        9.93      -29.52     29.52 o 
   0  12  20        1.95      -20.51     24.24 o 
   1  12  20      131.15      168.51     29.54 o 
   2  12  20      108.29       54.47     97.87 o 
   3  12  20       11.51      -43.81     43.81 o 
   0  13  20        3.85      -18.95     27.03 o 
   1  13  20       56.97       36.98     17.39 o 
   2  13  20       23.40       10.56     29.83 o 
   0  14  20       16.98       10.87     28.90 o 
   1  14  20       18.16        5.28     30.76 o 
   0  15  20       15.06       33.56     34.49 o 
   1  15  20       39.80        3.73     33.25 o 
   0  16  20       59.87       64.01     39.15 o 
   1   0  21       30.44       24.93     16.76 o 
   2   0  21       59.58       59.68     16.92 o 
   3   0  21       42.14       12.43     25.48 o 
   4   0  21       78.77       99.12     33.56 o 
   5   0  21       21.69       50.02     34.18 o 
   0   1  21       84.86       93.95     19.33 o 
   1   1  21       78.65       75.04     13.29 o 
   2   1  21      157.59      154.39     14.71 o 
   3   1  21       82.57       87.41     21.63 o 
   4   1  21        7.70      -10.53     23.77 o 
   5   1  21       14.19       48.47     22.68 o 
   0   2  21        5.28       -3.10     14.17 o 
   1   2  21      284.85      301.00     28.12 o 
   2   2  21       11.53        0.74     10.39 o 
   3   2  21       47.10       31.94     20.79 o 
   4   2  21        3.13       29.30     20.38 o 
   5   2  21       34.67       41.95     23.39 o 
   0   3  21      467.64      442.54     37.91 o 
   1   3  21       44.41       32.26     12.10 o 
   2   3  21      307.98      259.68     17.38 o 
   3   3  21      134.34      148.04     24.94 o 
   4   3  21       71.58       64.29     22.73 o 
   5   3  21       10.59        9.05     40.55 o 
   0   4  21      767.95      750.54     37.13 o 
   1   4  21      338.21      340.96     23.37 o 
   2   4  21        0.24       -2.53     10.65 o 
   3   4  21       11.75       27.14     19.96 o 
   4   4  21       41.65       37.41     20.91 o 
   5   4  21       38.59       41.57     22.95 o 
   0   5  21      377.31      307.61     26.91 o 
   1   5  21       79.41       91.27     16.41 o 
   2   5  21       12.62       12.24     11.93 o 
   3   5  21       70.01       80.26     24.34 o 
   4   5  21       92.58      122.84     21.96 o 
   0   6  21        2.18       10.35     12.28 o 
   1   6  21      311.95      290.83     15.11 o 
   2   6  21       62.71       56.76     14.64 o 
   3   6  21      151.49      183.17     23.32 o 
   4   6  21      104.99      106.99     22.53 o 
   0   7  21       23.83       23.04     14.17 o 
   1   7  21      262.53      271.44     17.23 o 
   2   7  21       75.65       79.61     12.77 o 
   3   7  21       36.85       53.02     23.36 o 
   4   7  21       62.24       55.24     24.65 o 
   0   8  21        5.00      -10.94     12.77 o 
   1   8  21       45.57       31.68     11.88 o 
   2   8  21       75.11       97.94     16.46 o 
   3   8  21       23.39       16.27     21.26 o 
   4   8  21       64.38       77.06     34.49 o 
   0   9  21       46.00       57.40     23.30 o 
   1   9  21       35.86       30.25     14.05 o 
   2   9  21       75.49       56.35     23.31 o 
   3   9  21       26.43       48.28     36.04 o 
   0  10  21        8.69       26.18     19.96 o 
   1  10  21       87.44       52.51     14.85 o 
   2  10  21        7.36       33.51     24.86 o 
   3  10  21       13.94       32.69     53.91 o 
   0  11  21       25.10       29.45     20.82 o 
   1  11  21        8.48       -8.15     16.57 o 
   2  11  21       32.94      -12.40     59.66 o 
   3  11  21       44.75       -5.90     51.27 o 
   0  12  21        0.19       14.91     27.96 o 
   1  12  21       23.89      -11.12     15.07 o 
   2  12  21        2.13        9.63     30.76 o 
   3  12  21        2.30      -47.23     47.23 o 
   0  13  21       11.57       45.99     30.45 o 
   1  13  21       40.49       33.87     22.62 o 
   0  14  21       19.65        5.59     31.38 o 
   1  14  21        6.88       -5.59     28.90 o 
   0  15  21        1.05        4.04     32.62 o 
   0   0  22       22.07       -5.59     22.37 o 
   1   0  22       14.93       24.70     16.90 o 
   2   0  22       43.56       43.17     24.55 o 
   3   0  22        0.00      -19.26     24.24 o 
   4   0  22      154.06      128.32     35.73 o 
   5   0  22       11.05       -5.90     27.34 o 
   0   1  22      356.02      331.22     41.64 o 
   1   1  22      328.21      317.17     19.03 o 
   2   1  22        1.16        5.20     10.97 o 
   3   1  22        2.00       20.38     19.30 o 
   4   1  22       15.50       38.48     30.61 o 
   5   1  22       37.45       54.58     23.07 o 
   0   2  22       35.08       17.68     20.97 o 
   1   2  22      143.96      141.54     15.36 o 
   2   2  22      146.98      126.11     14.57 o 
   3   2  22      105.14      123.85     25.68 o 
   4   2  22       12.54       20.67     20.44 o 
   0   3  22       87.65       73.71     19.72 o 
   1   3  22      167.89      181.73     16.22 o 
   2   3  22      147.52      148.11     17.01 o 
   3   3  22       34.85       21.02     19.96 o 
   4   3  22       27.48       29.14     21.52 o 
   0   4  22       41.43       -2.06     16.56 o 
   1   4  22      108.82      124.63     15.52 o 
   2   4  22       67.71       68.72     13.07 o 
   3   4  22       19.21       19.30     19.37 o 
   4   4  22       81.47       70.69     24.17 o 
   0   5  22        3.08       11.52     16.75 o 
   1   5  22       17.61        8.66     12.32 o 
   2   5  22        0.82       27.57     12.07 o 
   3   5  22      148.69      164.90     22.02 o 
   4   5  22       10.49       -0.27     21.16 o 
   0   6  22       48.68       52.45     27.19 o 
   1   6  22       64.48       66.45     12.66 o 
   2   6  22      171.29      167.54     15.00 o 
   3   6  22        6.68       30.24     21.56 o 
   4   6  22       28.10        9.56     20.66 o 
   0   7  22       61.16       39.84     15.54 o 
   1   7  22       11.70       10.95     10.89 o 
   2   7  22      121.57      119.56     16.33 o 
   3   7  22       18.01       18.16     17.09 o 
   4   7  22        5.45        1.21     21.41 o 
   0   8  22      133.03      140.96     24.78 o 
   1   8  22       30.48       24.09     12.14 o 
   2   8  22       23.03       43.44     17.96 o 
   3   8  22       18.33       20.67     26.26 o 
   0   9  22       72.39      103.13     32.31 o 
   1   9  22       47.92       34.21     12.82 o 
   2   9  22        6.30      -19.56     19.56 o 
   3   9  22       52.94       21.99     41.01 o 
   0  10  22       24.16      -17.95     17.95 o 
   1  10  22       49.86       19.78     21.50 o 
   2  10  22       25.63       -0.57     45.21 o 
   3  10  22       16.61      -39.77     39.77 o 
   0  11  22        0.31       -3.59     19.59 o 
   1  11  22       48.51       25.86     29.21 o 
   2  11  22       15.05       53.44     33.87 o 
   3  11  22       15.60      -44.12     44.12 o 
   0  12  22        1.99       25.17     39.31 o 
   1  12  22       17.93        5.23     21.63 o 
   2  12  22       58.34       99.43     37.60 o 
   0  13  22        9.51       45.36     32.62 o 
   1  13  22       30.03       58.72     34.18 o 
   0  14  22        8.94       83.27     38.22 o 
   1  14  22        9.88      -23.30     31.07 o 
   0  15  22       61.00       32.00     37.60 o 
   1   0  23        8.57        8.70     16.06 o 
   2   0  23      294.55      283.91     26.88 o 
   3   0  23       84.71       89.48     32.62 o 
   4   0  23       14.60       87.62     34.18 o 
   0   1  23       40.46       42.14     18.44 o 
   1   1  23       93.39       80.51     14.30 o 
   2   1  23      163.87      203.54     16.62 o 
   3   1  23       30.42       44.40     20.30 o 
   4   1  23       47.95       47.80     34.33 o 
   0   2  23       21.32       48.15     34.33 o 
   1   2  23      409.17      411.35     21.76 o 
   2   2  23        7.93       10.15     11.48 o 
   3   2  23        6.38       -5.28     19.22 o 
   4   2  23        8.83       32.53     22.07 o 
   0   3  23        0.00        5.02     15.93 o 
   1   3  23      139.10      112.87     15.36 o 
   2   3  23        5.65       16.69     11.62 o 
   3   3  23        5.08       -6.78     18.54 o 
   4   3  23       18.25       73.83     24.70 o 
   0   4  23       53.37       65.46     20.30 o 
   1   4  23       21.50       36.33     14.67 o 
   2   4  23        0.31       15.36     11.41 o 
   3   4  23       91.53      111.76     24.94 o 
   4   4  23        5.43      -10.14     19.78 o 
   0   5  23        2.56       29.82     18.08 o 
   1   5  23       25.65       22.37     12.35 o 
   2   5  23       57.17       70.67     16.63 o 
   3   5  23      207.31      252.10     25.59 o 
   4   5  23       10.41       14.75     21.85 o 
   0   6  23        0.42        8.05     18.08 o 
   1   6  23      321.66      362.00     19.37 o 
   2   6  23      217.01      206.74     23.13 o 
   3   6  23       16.58       15.51     41.01 o 
   0   7  23        4.11       22.73     46.45 o 
   1   7  23       87.15       87.18     13.77 o 
   2   7  23        2.66        3.52     21.48 o 
   3   7  23       23.44       21.65     20.48 o 
   0   8  23        6.18      -17.12     17.12 o 
   1   8  23       34.11       38.40     14.87 o 
   2   8  23        2.98       -1.70     16.46 o 
   3   8  23       75.25       51.40     21.56 o 
   0   9  23        2.36       22.41     19.92 o 
   1   9  23       37.70       48.88     15.24 o 
   2   9  23       15.84      -16.20     16.20 o 
   3   9  23       52.03       -2.17     39.15 o 
   0  10  23       34.11       41.10     42.26 o 
   1  10  23       16.37       22.73     15.07 o 
   2  10  23       15.84       -0.31     53.75 o 
   3  10  23       22.14       -8.39     44.12 o 
   0  11  23       10.17       -7.75     31.38 o 
   1  11  23        2.25      -13.38     16.46 o 
   2  11  23       25.33       64.01     35.42 o 
   0  12  23       17.07      -13.99     29.67 o 
   1  12  23        4.87       15.54     32.31 o 
   0  13  23       37.90       63.49     27.65 o 
   1  13  23       16.27       51.27     35.73 o 
   0  14  23        7.55        6.42     36.04 o 
   0   0  24       12.10       21.44     23.92 o 
   1   0  24       10.60       35.03     18.34 o 
   2   0  24       32.92       15.40     17.54 o 
   3   0  24       42.18       34.18     29.52 o 
   4   0  24        0.00      -17.40     28.27 o 
   0   1  24      143.55      146.57     23.07 o 
   1   1  24       16.01        8.17     12.94 o 
   2   1  24       60.08       89.76     14.34 o 
   3   1  24       67.16       63.36     23.16 o 
   4   1  24       65.59       53.49     23.84 o 
   0   2  24       93.15      113.29     22.63 o 
   1   2  24       19.03       24.05     12.44 o 
   2   2  24       94.45      118.63     18.62 o 
   3   2  24        0.81       24.58     20.86 o 
   4   2  24       11.15        5.81     21.15 o 
   0   3  24       27.16       21.61     17.90 o 
   1   3  24      290.12      307.97     20.22 o 
   2   3  24       52.40       22.89     20.12 o 
   3   3  24       36.64       44.20     23.50 o 
   4   3  24      100.96      116.62     27.44 o 
   0   4  24       64.56       77.21     21.06 o 
   1   4  24       35.96       62.17     14.68 o 
   2   4  24       78.43      121.02     25.81 o 
   3   4  24      158.98      139.19     46.14 o 
   0   5  24      338.63      319.15     30.10 o 
   1   5  24       65.57       95.14     18.52 o 
   2   5  24       18.78      -18.89     18.89 o 
   3   5  24       23.43       42.84     24.16 o 
   0   6  24        9.10        0.96     21.75 o 
   1   6  24       73.23      118.40     22.50 o 
   2   6  24      117.77      146.18     31.96 o 
   3   6  24       94.66      119.07     25.32 o 
   0   7  24       25.48       31.69     19.30 o 
   1   7  24       33.50       56.42     13.33 o 
   2   7  24        8.88       43.41     17.74 o 
   3   7  24       68.37       79.76     25.61 o 
   0   8  24       33.11       22.63     19.98 o 
   1   8  24       70.96       51.17     22.56 o 
   2   8  24       11.48      -16.04     16.97 o 
   3   8  24      157.15      150.70     49.71 o 
   0   9  24       53.61      -10.09     30.61 o 
   1   9  24       81.10       77.89     16.33 o 
   2   9  24        9.89      -15.59     17.60 o 
   3   9  24       33.19       18.02     41.64 o 
   0  10  24       21.15       -7.87     22.84 o 
   1  10  24        7.25        2.75     17.35 o 
   2  10  24       28.77        6.10     47.69 o 
   0  11  24        3.48      -11.55     26.10 o 
   1  11  24        6.52       20.41     26.88 o 
   0  12  24        0.42      -13.12     20.82 o 
   1  12  24       50.28       63.69     32.47 o 
   0  13  24        6.83        1.25     49.40 o 
   0  14  24       71.69       57.17     39.46 o 
   1   0  25      216.01      278.13     43.50 o 
   2   0  25        6.19       17.09     28.90 o 
   3   0  25        3.27       29.83     33.56 o 
   0   1  25       23.37      -11.48     16.02 o 
   1   1  25       26.09       40.13     13.34 o 
   2   1  25        7.66        5.37     19.20 o 
   3   1  25       15.79       59.49     23.84 o 
   0   2  25      171.41      236.13     27.45 o 
   1   2  25        2.11       11.79     12.37 o 
   2   2  25       21.08       32.05     20.87 o 
   3   2  25       13.15       19.88     22.28 o 
   0   3  25        2.88       37.63     20.20 o 
   1   3  25       33.37       47.82     14.15 o 
   2   3  25       24.66       22.15     20.86 o 
   3   3  25       56.16       46.12     23.90 o 
   0   4  25        5.35       19.70     23.92 o 
   1   4  25        7.32        9.50     13.11 o 
   2   4  25        5.96       22.04     20.52 o 
   3   4  25        2.91        9.35     21.19 o 
   0   5  25       58.11       58.03     21.16 o 
   1   5  25       79.59       93.46     15.96 o 
   2   5  25      161.26      126.60     26.35 o 
   3   5  25       46.42      122.25     33.14 o 
   0   6  25       15.46       -7.06     17.95 o 
   1   6  25        7.77       22.23     11.73 o 
   2   6  25       64.14       70.34     18.46 o 
   3   6  25       56.05       92.47     71.93 o 
   0   7  25      101.12       71.73     23.50 o 
   1   7  25       18.41       21.73     13.64 o 
   2   7  25       24.38       13.68     26.36 o 
   3   7  25       32.62       82.03     40.39 o 
   0   8  25        0.61       -6.94     19.42 o 
   1   8  25       21.16       13.47     14.12 o 
   2   8  25        4.43        0.56     17.37 o 
   0   9  25        2.89       -1.35     20.10 o 
   1   9  25        0.92       15.14     30.63 o 
   2   9  25       65.33       33.53     41.64 o 
   0  10  25       36.31       24.83     22.74 o 
   1  10  25       18.96       41.85     25.04 o 
   0  11  25       17.00       23.94     23.24 o 
   1  11  25        9.92       -1.72     22.20 o 
   0  12  25       42.59       32.95     50.65 o 
   0  13  25       12.23       -7.15     35.73 o 
   0   0  26       16.19       18.64     25.79 o 
   1   0  26      107.91      114.05     23.60 o 
   2   0  26        1.77       -3.42     28.90 o 
   3   0  26       44.36       89.17     36.04 o 
   0   1  26       65.56       82.00     22.58 o 
   1   1  26       54.61       69.59     15.20 o 
   2   1  26        1.18       11.29     19.94 o 
   3   1  26      101.65       78.91     26.05 o 
   0   2  26        0.15        2.69     18.10 o 
   1   2  26        9.73       22.77     13.21 o 
   2   2  26       25.90       22.43     21.41 o 
   3   2  26        6.87       -4.49     21.48 o 
   0   3  26       56.55       32.16     24.39 o 
   1   3  26        2.80       16.88     12.87 o 
   2   3  26        8.55       18.61     21.06 o 
   3   3  26       14.67       30.76     25.05 o 
   0   4  26       72.20       65.50     22.08 o 
   1   4  26       63.17       52.35     14.92 o 
   2   4  26      153.20      199.63     29.99 o 
   0   5  26       27.76       37.21     20.20 o 
   1   5  26      160.81      170.21     18.48 o 
   2   5  26       31.01      -11.68     21.53 o 
   0   6  26        1.31        7.50     24.39 o 
   1   6  26       86.54       88.25     16.71 o 
   2   6  26       41.56       66.61     47.34 o 
   0   7  26        0.01      -18.71     18.71 o 
   1   7  26       17.31        4.64     14.16 o 
   2   7  26       43.71       59.29     29.87 o 
   0   8  26        2.17       17.34     28.59 o 
   1   8  26       19.27       24.25     36.66 o 
   0   9  26       32.80       44.07     23.77 o 
   1   9  26       22.21       38.45     23.21 o 
   0  10  26       10.38       18.55     23.16 o 
   1  10  26       11.43        2.47     56.24 o 
   0  11  26      110.93      136.39     40.24 o 
   0  12  26       48.24       -5.59     34.80 o 
   1   0  27       43.35       84.85     22.51 o 
   2   0  27        1.36       -9.32     31.38 o 
   0   1  27        0.68        3.11     19.77 o 
   1   1  27       12.18       18.14     13.66 o 
   2   1  27       36.53       54.76     25.68 o 
   0   2  27        7.30       14.99     20.40 o 
   1   2  27       26.66       40.13     14.42 o 
   2   2  27       43.35       59.57     26.25 o 
   0   3  27       17.30       37.31     21.74 o 
   1   3  27        0.40       11.17     13.34 o 
   2   3  27       24.19       25.80     23.26 o 
   0   4  27       72.98       88.44     48.32 o 
   1   4  27       58.76       56.59     15.60 o 
   2   4  27       42.33       62.07     24.02 o 
   0   5  27        0.03      -18.12     18.12 o 
   1   5  27       79.60      101.93     17.66 o 
   2   5  27        8.31       17.91     24.39 o 
   0   6  27       33.01       21.79     45.21 o 
   1   6  27       16.99       12.29     32.78 o 
   2   6  27       81.25       88.58     26.46 o 
   0   7  27      104.73       83.61     24.94 o 
   1   7  27       18.46       24.14     23.71 o 
   0   8  27        3.90       -6.57     20.50 o 
   1   8  27       15.63       44.20     23.84 o 
   0   9  27        1.51       -2.61     21.53 o 
   1   9  27       83.92       94.83     29.52 o 
   0  10  27       49.49       29.87     27.34 o 
   0  11  27        5.40       45.99     36.66 o 
   0   0  28        0.24       17.40     30.45 o 
   1   0  28       31.45       50.72     22.47 o 
   2   0  28       46.21       90.42     37.91 o 
   0   1  28      164.08      189.88     30.61 o 
   1   1  28       22.17       17.26     17.34 o 
   2   1  28       69.45       52.54     25.68 o 
   0   2  28      111.66      119.42     27.13 o 
   1   2  28       10.07       23.37     17.67 o 
   2   2  28        1.59        5.32     21.97 o 
   0   3  28        0.77       17.94     29.36 o 
   1   3  28       11.00       31.71     23.29 o 
   2   3  28        3.04       39.30     24.36 o 
   0   4  28      212.39      229.67     30.64 o 
   1   4  28      133.72      187.39     71.93 o 
   2   4  28       91.59      132.05     39.77 o 
   0   5  28        1.75       44.09     21.64 o 
   1   5  28        1.87       19.96     23.28 o 
   0   6  28       92.04       89.43     25.24 o 
   1   6  28       36.58       55.71     24.38 o 
   0   7  28       15.72      -10.55     19.96 o 
   1   7  28      116.20      139.78     28.45 o 
   0   8  28        2.19       -5.28     23.77 o 
   1   8  28       24.33       57.48     39.46 o 
   0   9  28      104.85       97.64     31.85 o 
   0  10  28        0.16       11.50     35.11 o 
   1   0  29       30.38       81.10     35.42 o 
   0   1  29       38.97       59.19     30.76 o 
   1   1  29       13.19       54.08     24.20 o 
   0   2  29        2.23        7.92     19.86 o 
   1   2  29       11.07       13.86     23.23 o 
   0   3  29       11.58       16.56     21.31 o 
   1   3  29        6.00       -4.24     21.98 o 
   0   4  29        0.33       13.47     22.38 o 
   1   4  29       26.07       52.13     24.06 o 
   0   5  29       21.41       36.10     23.34 o 
   1   5  29        8.62       35.56     24.16 o 
   0   6  29        0.07       64.28     44.28 o 
   1   6  29       34.45       36.85     26.03 o 
   0   7  29       54.24      106.59     27.03 o 
   0   8  29        8.57       70.22     35.73 o 
   0   0  30        0.38       34.49     31.38 o 
   1   0  30       21.29       -3.11     32.00 o 
   0   1  30       10.26       69.48     24.31 o 
   1   1  30       71.10       89.06     27.96 o 
   0   2  30        6.13       58.35     24.24 o 
   1   2  30       27.57       16.97     26.26 o 
   0   3  30        0.59       22.41     26.88 o 
   1   3  30        0.87       12.96     26.05 o 
   0   4  30       21.81       72.24     24.83 o 
   1   4  30       27.75       89.48     41.64 o 
   0   5  30        3.23      -14.29     20.91 o 
   0   6  30       97.43      118.07     41.95 o 
   0   1  31        0.01       38.07     34.18 o 
   0   2  31       14.00       52.20     34.80 o 
   0   3  31        3.46       -0.93     32.00 o 
                                                 
